# Supplementary material for: Data-informed deep optimization
Source: PLoS One. 2022 Jun 23;17(6):e0270191. doi: 10.1371/journal.pone.0270191 (PMC9223370; doi:10.1371/journal.pone.0270191)
Supplement: S1 Data — (ZIP) [file pone.0270191.s001.zip]

Archive with 69 entries (66 files):
- S_data_csv/
- S_data_csv/Fig3a.csv
- __MACOSX/S_data_csv/._Fig3a.csv
- S_data_csv/Fig3b.csv
- __MACOSX/S_data_csv/._Fig3b.csv
- S_data_csv/.DS_Store
- __MACOSX/S_data_csv/._.DS_Store
- S_data_csv/Fig8.csv
- __MACOSX/S_data_csv/._Fig8.csv
- S_data_csv/Fig9.csv
- __MACOSX/S_data_csv/._Fig9.csv
- S_data_csv/Fig7b.csv
- __MACOSX/S_data_csv/._Fig7b.csv
- S_data_csv/Fig7a.csv
- __MACOSX/S_data_csv/._Fig7a.csv
- S_data_csv/Readme.txt
- __MACOSX/S_data_csv/._Readme.txt
- S_data_csv/Fig4.csv
- __MACOSX/S_data_csv/._Fig4.csv
- S_data_csv/Fig5.csv
- __MACOSX/S_data_csv/._Fig5.csv
- S_data_csv/Fig6.csv
- __MACOSX/S_data_csv/._Fig6.csv
- S_code_clean_version/
- S_code_clean_version/samplenearclassifierboundary.py
- __MACOSX/S_code_clean_version/._samplenearclassifierboundary.py
- S_code_clean_version/generator_x2.py
- __MACOSX/S_code_clean_version/._generator_x2.py
- S_code_clean_version/plot_loss.py
- __MACOSX/S_code_clean_version/._plot_loss.py
- S_code_clean_version/data_initial0.py
- __MACOSX/S_code_clean_version/._data_initial0.py
- S_code_clean_version/iter_train_optimize.py
- __MACOSX/S_code_clean_version/._iter_train_optimize.py
- S_code_clean_version/sample_feasible_data.py
- __MACOSX/S_code_clean_version/._sample_feasible_data.py
- S_code_clean_version/train_classifier0.py
- __MACOSX/S_code_clean_version/._train_classifier0.py
- S_code_clean_version/data_adding.py
- __MACOSX/S_code_clean_version/._data_adding.py
- S_code_clean_version/iter_update_classifier.py
- __MACOSX/S_code_clean_version/._iter_update_classifier.py
- S_code_clean_version/optimize_laplace.py
- __MACOSX/S_code_clean_version/._optimize_laplace.py
- S_code_clean_version/plot_optimize_laplace.py
- __MACOSX/S_code_clean_version/._plot_optimize_laplace.py
- S_code_clean_version/example_data.py
- __MACOSX/S_code_clean_version/._example_data.py
- S_code_clean_version/perturb_performance_figure.py
- __MACOSX/S_code_clean_version/._perturb_performance_figure.py
- S_code_clean_version/data_adding0.py
- __MACOSX/S_code_clean_version/._data_adding0.py
- S_code_clean_version/pythonτÜäτÄ»σóâΘàìτ╜«/
- S_code_clean_version/train_classifier.py
- __MACOSX/S_code_clean_version/._train_classifier.py
- S_code_clean_version/performance_classifier_r_inonefig.py
- __MACOSX/S_code_clean_version/._performance_classifier_r_inonefig.py
- S_code_clean_version/trainlaplaceDNN.py
- __MACOSX/S_code_clean_version/._trainlaplaceDNN.py
- S_code_clean_version/perturb_performance_classifier.py
- __MACOSX/S_code_clean_version/._perturb_performance_classifier.py
- S_code_clean_version/train_parameter.py
- __MACOSX/S_code_clean_version/._train_parameter.py
- S_code_clean_version/calculate_feasible_laplaceandgasussiandata.py
- __MACOSX/S_code_clean_version/._calculate_feasible_laplaceandgasussiandata.py
- S_code_clean_version/pythonτÜäτÄ»σóâΘàìτ╜«/Φ»┤μÿÄ.TXT
- __MACOSX/S_code_clean_version/pythonτÜäτÄ»σóâΘàìτ╜«/._Φ»┤μÿÄ.TXT
- S_code_clean_version/pythonτÜäτÄ»σóâΘàìτ╜«/enviroment.yaml
- __MACOSX/S_code_clean_version/pythonτÜäτÄ»σóâΘàìτ╜«/._enviroment.yaml
