# Supplementary material for: Data-informed deep optimization
Source: PLoS One. 2022 Jun 23;17(6):e0270191. doi: 10.1371/journal.pone.0270191 (PMC9223370; doi:10.1371/journal.pone.0270191)
Supplement: S1 Data — (ZIP) [file pone.0270191.s001.zip › S_data_csv/Fig3a.csv]

sigma	0	0.01	0.02	0.03	0.04	0.05	0.06	0.07	0.08	0.09	0.1	0.2	0.3	0.4	0.5	0.6	0.7	0.8	0.9
accuracy of classifier_8000	51.69033807	77.77555511	81.61632326	82.75655131	85.37707542	86.25725145	87.3774755	87.85757151	88.29765953	87.6175235	89.11782356	91.25825165	91.81836367	92.63852771	93.09861972	93.25865173	94.09881976	94.05881176	94.61892378
accuracy of classifier_12000	51.02863203	89.5864263	91.74973489	92.85259809	93.67974549	94.01908802	95.01590668	94.46447508	95.16436903	95.29162248	95.84305408	95.97030753	96.24602333	96.7126193	97.20042418	96.77624602	97.05196182	96.88229056	97.30646872
accuracy of classifier_15772	51.29240711	90.71082391	92.8917609	92.97253635	93.45718901	94.26494346	95.0726979	94.83037157	95.71890145	95.88045234	95.15347334	96.84975767	96.84975767	97.41518578	97.49596123	97.49596123	97.25363489	96.84975767	96.76898223
accuracy of classifier_16772	48.28544949	91.38090825	92.77108434	95.45875811	95.82947173	95.73679333	96.29286376	95.18072289	96.29286376	96.8489342	96.20018536	97.77571826	97.49768304	97.96107507	98.05375348	97.96107507	97.86839666	97.49768304	97.59036145
accuracy of classifier_17625	49.90805443	93.04891504	94.04192718	95.07171754	95.62339095	96.13828613	96.50606841	96.61640309	96.50606841	96.46929018	96.21184259	97.09452004	97.20485473	97.49908054	97.572637	97.64619345	97.49908054	97.94041927	97.46230232
