# Supplementary material for: Data-informed deep optimization
Source: PLoS One. 2022 Jun 23;17(6):e0270191. doi: 10.1371/journal.pone.0270191 (PMC9223370; doi:10.1371/journal.pone.0270191)
Supplement: S1 Data — (ZIP) [file pone.0270191.s001.zip › S_data_csv/Fig3b.csv]

size of training set	8000	12000	15772	16772	17625	19800
accuracy	89.25785157	95.3340403	95.84006462	95.82947173	96.21184259	97.84304727
