# Supplementary material for: Data-informed deep optimization
Source: PLoS One. 2022 Jun 23;17(6):e0270191. doi: 10.1371/journal.pone.0270191 (PMC9223370; doi:10.1371/journal.pone.0270191)
Supplement: S1 Data — (ZIP) [file pone.0270191.s001.zip › S_data_csv/Fig8.csv]

epoch	training loss	test loss
1	0.98822405	1.023594735
2	0.979352447	1.021926748
3	0.97969435	1.02111341
4	0.979207859	1.020718904
5	0.975848871	1.018534137
6	0.966925404	1.013501482
7	0.956874505	1.001144839
8	0.934943679	0.957843464
9	0.850699486	0.830616387
10	0.659890433	0.575608287
11	0.398016476	0.290638805
12	0.170799892	0.120765251
13	0.107021493	0.111327181
14	0.097553532	0.10501371
15	0.089551238	0.099578808
16	0.082363315	0.094886801
17	0.078084785	0.088968594
18	0.072265535	0.085347462
19	0.068537769	0.081633486
20	0.066154945	0.085240123
21	0.062131193	0.077831246
22	0.060154282	0.070720386
23	0.057718766	0.077570968
24	0.057500668	0.072999193
25	0.054219174	0.071924407
26	0.053852385	0.070336865
27	0.052436359	0.073011303
28	0.051719984	0.070965955
29	0.050842135	0.077148726
30	0.049261249	0.06739293
31	0.047873004	0.068969626
32	0.045725275	0.065873873
33	0.046566505	0.064819406
34	0.044102789	0.068914781
35	0.04467257	0.067256672
36	0.043149248	0.067167753
37	0.043523858	0.065781213
38	0.0418246	0.06337484
39	0.043145094	0.065155323
40	0.040911886	0.061910385
41	0.039734871	0.064456909
42	0.038575446	0.06710217
43	0.038668881	0.065416941
44	0.037132091	0.067173626
45	0.036991542	0.061191502
46	0.036666378	0.062259382
47	0.036963591	0.060632801
48	0.03774147	0.063157219
49	0.035916749	0.06104259
50	0.03608383	0.062182482
51	0.034282288	0.060778526
52	0.033305454	0.060418915
53	0.033405756	0.058465407
54	0.034037324	0.060573555
55	0.03453407	0.061040952
56	0.032647708	0.060314868
57	0.031688328	0.058962435
58	0.031871634	0.061151586
59	0.031621915	0.061346318
60	0.030271837	0.061373806
61	0.031416964	0.061758474
62	0.03344866	0.063318879
63	0.030269927	0.05800587
64	0.029934076	0.060475252
65	0.032779359	0.059266082
66	0.028684967	0.061295725
67	0.028006812	0.057452597
68	0.032081678	0.059300235
69	0.029587388	0.060166248
70	0.028435625	0.058464565
71	0.02898846	0.058958822
72	0.028730011	0.059226072
73	0.02752453	0.057446387
74	0.027276946	0.06033654
75	0.02878414	0.063404719
76	0.028184338	0.061179076
77	0.027528188	0.059743104
78	0.025639404	0.057956848
79	0.026246487	0.058065709
80	0.027653866	0.058038912
81	0.028277027	0.059646062
82	0.026692277	0.060035782
83	0.026192941	0.058353581
84	0.02558465	0.059120696
85	0.025732314	0.058324968
86	0.02760958	0.057786335
87	0.027170775	0.058448368
88	0.028273475	0.057037849
89	0.024233742	0.056285865
90	0.026892193	0.057693565
91	0.025524892	0.058835018
92	0.025478052	0.056966436
93	0.025044804	0.058127496
94	0.024918643	0.057928966
95	0.026392742	0.057960453
96	0.024444734	0.058379549
97	0.024891217	0.060090906
98	0.023347218	0.056346739
99	0.028011993	0.057096741
100	0.02596428	0.056711402
101	0.027950195	0.059807488
102	0.025611001	0.058133572
103	0.023409302	0.056953697
104	0.024525914	0.057273867
105	0.02255547	0.0594528
106	0.023830268	0.055042928
107	0.023065899	0.057978188
108	0.024937335	0.055810058
109	0.024574031	0.057712382
110	0.026021573	0.058197161
111	0.02287496	0.056366466
112	0.025350095	0.05856655
113	0.024010419	0.058148693
114	0.022261247	0.05716196
115	0.023073302	0.058183081
116	0.024216573	0.059130833
117	0.022328841	0.05603737
118	0.022871947	0.055632592
119	0.02420559	0.057599881
120	0.023708352	0.057601819
121	0.02565599	0.055510217
122	0.024915091	0.05674883
123	0.021829962	0.055618193
124	0.022090982	0.057866423
125	0.023240008	0.05684834
126	0.02401861	0.056351508
127	0.021584025	0.056798825
128	0.023359635	0.056602773
129	0.023238132	0.05851954
130	0.022306077	0.056197253
131	0.023229355	0.056784187
132	0.023112435	0.058740646
133	0.023141629	0.056216874
134	0.024587241	0.057224273
135	0.021454537	0.05684877
136	0.023606995	0.054699333
137	0.023016701	0.057033507
138	0.023226613	0.05615822
139	0.023703507	0.056114058
140	0.023602718	0.056050173
141	0.024191809	0.055622046
142	0.022978485	0.055137546
143	0.02419655	0.054949942
144	0.02176587	0.054888811
145	0.024577314	0.055166443
146	0.025835886	0.054656798
147	0.022603515	0.05492468
148	0.021729739	0.055999706
149	0.021732849	0.055077967
150	0.021396865	0.05696244
151	0.025545016	0.056324695
152	0.0208629	0.056079344
153	0.024753467	0.056728535
154	0.022050971	0.056157948
155	0.023291515	0.056080068
156	0.022833845	0.055703763
157	0.022257184	0.055901775
158	0.022339112	0.056814379
159	0.022140893	0.056134152
160	0.022233535	0.054446107
161	0.023326427	0.055296383
162	0.02015777	0.055007982
163	0.021503264	0.057436452
164	0.024458147	0.05705699
165	0.022350749	0.055755319
166	0.021449183	0.056031527
167	0.022161953	0.057367611
168	0.02069722	0.055468571
169	0.019907361	0.055149286
170	0.020995261	0.05634652
171	0.021114663	0.055994821
172	0.021609098	0.054354339
173	0.020291531	0.055372262
174	0.021035041	0.055344656
175	0.018650608	0.054629729
176	0.020720175	0.054957773
177	0.01884304	0.05516446
178	0.019930158	0.054513176
179	0.021591638	0.056724716
180	0.02192907	0.056293689
181	0.022145007	0.055598656
182	0.020084683	0.056384475
183	0.021870754	0.055213314
184	0.020810552	0.056298467
185	0.019772941	0.054267453
186	0.019515858	0.054786994
187	0.020876797	0.053861161
188	0.019529327	0.05445889
189	0.019872221	0.053946185
190	0.022219454	0.057417759
191	0.021241022	0.055646496
192	0.021132322	0.054678424
193	0.019022094	0.054315652
194	0.019436206	0.057941064
195	0.019567354	0.055780621
196	0.020992781	0.053994337
197	0.019786627	0.052908427
198	0.020663426	0.05553362
199	0.02018623	0.054733093
200	0.021090797	0.05619686
201	0.020090168	0.056822279
202	0.018344756	0.058128844
203	0.022728376	0.05454547
204	0.019499521	0.055520825
205	0.020556979	0.054347459
206	0.020752878	0.055624951
207	0.021361327	0.056437528
208	0.019894723	0.054273372
209	0.01939238	0.05524442
210	0.020102319	0.054824963
211	0.019537529	0.054948982
212	0.02172118	0.055471821
213	0.020711675	0.054627469
214	0.022587835	0.055562682
215	0.023221215	0.054129102
216	0.020222135	0.055043497
217	0.020697096	0.056324061
218	0.020112837	0.056672731
219	0.019575758	0.053552529
220	0.019569965	0.052748574
221	0.018378474	0.053676266
222	0.019788684	0.05519902
223	0.018263627	0.054765843
224	0.019843859	0.056130437
225	0.020095007	0.05496486
226	0.019064031	0.054860003
227	0.018228309	0.054997648
228	0.019437823	0.054958923
229	0.020357536	0.057716379
230	0.0202438	0.055741978
231	0.019769511	0.055151721
232	0.020425808	0.055288438
233	0.020552319	0.055666377
234	0.021654636	0.054848776
235	0.020149267	0.055042988
236	0.021630746	0.057207559
237	0.021837237	0.054584753
238	0.019299352	0.056042796
239	0.019199189	0.055321583
240	0.01985224	0.053002518
241	0.019496381	0.055746939
242	0.019401545	0.054491585
243	0.018641502	0.05723388
244	0.019551629	0.053843454
245	0.018263604	0.055781477
246	0.019605229	0.055028871
247	0.021486068	0.052428034
248	0.020331841	0.055383407
249	0.018433253	0.054466473
250	0.019710842	0.055857453
251	0.019939511	0.054274607
252	0.020174486	0.055666405
253	0.018697785	0.054181176
254	0.018955041	0.05489882
255	0.018298503	0.054661821
256	0.018853689	0.055438234
257	0.018650405	0.054303466
258	0.021382826	0.054616545
259	0.020156865	0.053739008
260	0.019730263	0.055200183
261	0.018884297	0.054307782
262	0.02005494	0.054635818
263	0.018801817	0.05401336
264	0.018689877	0.054706726
265	0.02081302	0.054463913
266	0.019899021	0.057531847
267	0.02114741	0.056543555
268	0.018897658	0.052960886
269	0.018327318	0.055853386
270	0.019077942	0.05295907
271	0.019151421	0.053326931
272	0.017983189	0.055905595
273	0.017755664	0.053158892
274	0.017423037	0.054919308
275	0.021063141	0.053476806
276	0.018030333	0.054976217
277	0.019288996	0.054007605
278	0.019847356	0.053156953
279	0.017436019	0.054197612
280	0.017285342	0.05473679
281	0.018601394	0.05320396
282	0.017066933	0.052767746
283	0.018838773	0.057483934
284	0.017867048	0.053867736
285	0.020613087	0.055021838
286	0.018940612	0.054215707
287	0.018668805	0.054569539
288	0.017974568	0.05372346
289	0.018972771	0.054295564
290	0.019367529	0.052394441
291	0.018518608	0.053298941
292	0.020991657	0.05360837
293	0.020292213	0.054263119
294	0.016849338	0.054320037
295	0.018778127	0.054805855
296	0.017511715	0.055096097
297	0.018633821	0.053966863
298	0.019039655	0.052331839
299	0.019295225	0.055149602
300	0.019472451	0.054607074
301	0.017800932	0.054715112
302	0.017443724	0.054087802
303	0.021050962	0.055217714
304	0.018192206	0.052146845
305	0.017528733	0.054141163
306	0.018669091	0.053991297
307	0.018250694	0.052524327
308	0.020237905	0.054301072
309	0.01707767	0.053660791
310	0.01789083	0.054736316
311	0.018420902	0.053876893
312	0.018155046	0.054251498
313	0.020632064	0.053887472
314	0.017260378	0.053811755
315	0.018237635	0.053569172
316	0.018593346	0.052332469
317	0.018078819	0.054350551
318	0.018340729	0.053276958
319	0.018695446	0.055068321
320	0.020353052	0.053534336
321	0.019327168	0.054798037
322	0.016336879	0.052910608
323	0.019878257	0.05401643
324	0.018284059	0.053353876
325	0.017431099	0.054512347
326	0.01844087	0.054699162
327	0.018012656	0.052835633
328	0.017940387	0.051952227
329	0.019207665	0.054511906
330	0.018398016	0.054005479
331	0.01876176	0.055079073
332	0.018896044	0.053066349
333	0.018705634	0.054361314
334	0.018608389	0.054529892
335	0.017725448	0.052902761
336	0.017569314	0.052402845
337	0.019052923	0.053573679
338	0.01690901	0.051569229
339	0.017508478	0.053303603
340	0.020451331	0.052849335
341	0.018120029	0.054431018
342	0.016768484	0.052507418
343	0.016731858	0.054118626
344	0.019513097	0.053264327
345	0.01707075	0.054660651
346	0.018125171	0.055216209
347	0.019248644	0.05404626
348	0.018397344	0.054593145
349	0.018731496	0.053506825
350	0.018593326	0.05507028
351	0.015593307	0.054004464
352	0.017714779	0.053017725
353	0.016869947	0.052605062
354	0.02062404	0.052909101
355	0.017333126	0.05407375
356	0.017714448	0.052613699
357	0.017897598	0.053996331
358	0.020165771	0.053633975
359	0.018451351	0.054773407
360	0.018790173	0.052817019
361	0.01662638	0.054126452
362	0.018062157	0.05325434
363	0.017852931	0.052607237
364	0.018584583	0.054985612
365	0.015011222	0.051684714
366	0.016755803	0.053012541
367	0.019326967	0.0531707
368	0.017319	0.05363062
369	0.017819457	0.053989584
370	0.01675915	0.05420097
371	0.017364936	0.054900695
372	0.01799244	0.055434131
373	0.01693061	0.054054737
374	0.018629952	0.053203241
375	0.017574836	0.052265856
376	0.01810662	0.053811876
377	0.017864462	0.055056165
378	0.018020163	0.05419677
379	0.018352372	0.053890986
380	0.018462058	0.052693311
381	0.018130892	0.052699665
382	0.017130892	0.052697651
383	0.019211534	0.054718276
384	0.01638163	0.054543403
385	0.017342092	0.05323187
386	0.016638111	0.053944338
387	0.016807267	0.053771308
388	0.018268922	0.055303338
389	0.017829385	0.055232808
390	0.017740052	0.052703958
391	0.017109628	0.056385054
392	0.016353857	0.053481509
393	0.019217685	0.053614852
394	0.016994329	0.055894104
395	0.015840306	0.052671638
396	0.01670948	0.053559305
397	0.018651789	0.054238096
398	0.018784993	0.054155046
399	0.017274845	0.054192409
400	0.017654069	0.052923411
401	0.016601114	0.054342207
402	0.020585806	0.052907023
403	0.016095055	0.054751809
404	0.016629016	0.052386941
405	0.016160602	0.052873596
406	0.019431951	0.053507507
407	0.018994867	0.052995845
408	0.015423132	0.053358293
409	0.017074826	0.05282941
410	0.016271017	0.053876575
411	0.017407198	0.052683246
412	0.016313144	0.053585744
413	0.016650931	0.054310856
414	0.016730241	0.053776574
415	0.016543562	0.05212048
416	0.017355356	0.055661974
417	0.019231176	0.055296586
418	0.01846324	0.055707958
419	0.018551882	0.055488898
420	0.016443234	0.053234168
421	0.019482818	0.054152667
422	0.018588074	0.053403235
423	0.017836464	0.053079178
424	0.016937359	0.052432196
425	0.017902884	0.052948316
426	0.017374459	0.053614542
427	0.018400435	0.053419837
428	0.018419651	0.053010196
429	0.018066982	0.053652025
430	0.017019685	0.055007056
431	0.015772266	0.054048211
432	0.016909846	0.054414028
433	0.016564513	0.054323007
434	0.016948333	0.054809628
435	0.016002542	0.052722335
436	0.014594685	0.054102358
437	0.018231559	0.052550238
438	0.01857102	0.052577202
439	0.0198392	0.053154449
440	0.017609472	0.05436813
441	0.017714392	0.051897913
442	0.01487695	0.053755392
443	0.017169783	0.053360613
444	0.01566184	0.0517235
445	0.017600298	0.056154998
446	0.016130169	0.054798016
447	0.017195837	0.05377628
448	0.017854416	0.053369765
449	0.016590994	0.057564747
450	0.017659956	0.055377218
451	0.014993017	0.054967254
452	0.017450215	0.053046447
453	0.016912753	0.0549324
454	0.017917035	0.054706234
455	0.016596198	0.052938082
456	0.019636154	0.052793808
457	0.018419545	0.053659178
458	0.016748071	0.052656353
459	0.015871924	0.052644681
460	0.017517608	0.053334478
461	0.017477297	0.053999797
462	0.016666991	0.051678581
463	0.016937072	0.05283987
464	0.017771428	0.055005197
465	0.016766036	0.05253408
466	0.018122338	0.052466476
467	0.016166681	0.053212726
468	0.015911358	0.052377074
469	0.017597452	0.053432828
470	0.016421492	0.053994955
471	0.016406228	0.054290254
472	0.016576585	0.055582275
473	0.016814496	0.052829077
474	0.017896112	0.054638248
475	0.016995961	0.055856422
476	0.01801745	0.054433989
477	0.016403962	0.053416025
478	0.016896897	0.052773652
479	0.015581861	0.054117123
480	0.016359884	0.053438649
481	0.016816294	0.053502693
482	0.015788919	0.051519842
483	0.017422392	0.053753269
484	0.016247175	0.055273359
485	0.017666819	0.052663804
486	0.016821747	0.053434924
487	0.015259086	0.053072543
488	0.016701083	0.052419956
489	0.017375947	0.052704182
490	0.019475658	0.05470461
491	0.016431765	0.053815454
492	0.01584618	0.05255825
493	0.01556673	0.053069003
494	0.016420791	0.051268807
495	0.017420579	0.054309733
496	0.017626716	0.052166102
497	0.017257586	0.053553027
498	0.015448992	0.052155
499	0.018290513	0.053817435
500	0.016592711	0.052833401
501	0.016950361	0.051818597
502	0.014681425	0.052246546
503	0.019305323	0.054260531
504	0.016473939	0.053130504
505	0.01616971	0.052497157
506	0.016721272	0.053834419
507	0.015991581	0.051980993
508	0.017024717	0.052258321
509	0.016782987	0.053373241
510	0.01914379	0.053660313
511	0.018101562	0.052780535
512	0.017475741	0.051997514
513	0.017017933	0.055468651
514	0.017364017	0.051209731
515	0.014165122	0.053194661
516	0.01759139	0.053811045
517	0.01582904	0.053378618
518	0.016100561	0.053968455
519	0.015843949	0.05155415
520	0.018205752	0.053132401
521	0.018519468	0.051726152
522	0.016764945	0.052301567
523	0.015231391	0.053830437
524	0.017697936	0.054334629
525	0.015946715	0.052188838
526	0.017352087	0.053569716
527	0.015906424	0.053263706
528	0.014973829	0.052846837
529	0.016615425	0.052701733
530	0.01771917	0.052320683
531	0.017702712	0.052625855
532	0.016232825	0.052205469
533	0.016902184	0.053600224
534	0.017680955	0.052507228
535	0.018738617	0.052790299
536	0.016829466	0.052079021
537	0.016377182	0.052039369
538	0.017147608	0.052918427
539	0.018092271	0.052093875
540	0.015849713	0.053208716
541	0.01771871	0.051193713
542	0.016304585	0.05318764
543	0.016874774	0.053044495
544	0.017368706	0.052706894
545	0.01577485	0.052745214
546	0.015996167	0.051860179
547	0.015198543	0.054858116
548	0.016732544	0.051702183
549	0.016450642	0.053190121
550	0.016602962	0.052996391
551	0.015202691	0.05204372
552	0.018259881	0.051457472
553	0.016263512	0.053127205
554	0.017565049	0.053346887
555	0.016389729	0.05283793
556	0.017170379	0.053045624
557	0.015716368	0.051839386
558	0.017064221	0.052979642
559	0.015664623	0.051213281
560	0.017673754	0.052964313
561	0.016099547	0.052453862
562	0.017627995	0.05279076
563	0.01749004	0.052506598
564	0.016265751	0.051288566
565	0.017672129	0.052785214
566	0.015923833	0.055196269
567	0.015900692	0.053244293
568	0.016036347	0.053958669
569	0.014636293	0.053418662
570	0.016172378	0.053421661
571	0.01560335	0.052080664
572	0.016513782	0.052926334
573	0.015829098	0.05172866
574	0.01588569	0.053421268
575	0.015334747	0.051277059
576	0.016949799	0.052036033
577	0.016621648	0.052810331
578	0.01534747	0.05346911
579	0.017000996	0.05187894
580	0.016582481	0.051620541
581	0.015782661	0.056464494
582	0.015682655	0.052526415
583	0.017501156	0.051881694
584	0.016105245	0.052251443
585	0.016148497	0.052861829
586	0.014244581	0.051203937
587	0.014707804	0.051905537
588	0.017182279	0.053574979
589	0.016587572	0.052531474
590	0.016405969	0.051655615
591	0.016363666	0.052824058
592	0.015887088	0.05216269
593	0.015748378	0.05058556
594	0.017280495	0.053413186
595	0.016428813	0.052872804
596	0.014867955	0.052820199
597	0.015229787	0.051625208
598	0.015207216	0.051035265
599	0.016302699	0.050572072
600	0.014934036	0.051295726
601	0.014623887	0.051568718
602	0.016475199	0.052338786
603	0.0152383	0.050856643
604	0.015449644	0.052370189
605	0.015018483	0.052694215
606	0.01632887	0.051893799
607	0.015682306	0.051326523
608	0.013413483	0.051098628
609	0.015065684	0.051093144
610	0.014553395	0.051246759
611	0.016161569	0.05130183
612	0.014559608	0.054809325
613	0.016142642	0.051907777
614	0.017390447	0.052805224
615	0.017215495	0.052856288
616	0.017179273	0.052492538
617	0.016651456	0.053602619
618	0.016438979	0.051725939
619	0.016722042	0.052056473
620	0.016280714	0.052463461
621	0.016341507	0.053524033
622	0.016436373	0.052040311
623	0.016239735	0.052134525
624	0.014664306	0.051835138
625	0.014868645	0.052741573
626	0.015191061	0.05181187
627	0.01696989	0.051334792
628	0.014912059	0.052292361
629	0.016231279	0.05105101
630	0.019449424	0.052911127
631	0.015654914	0.052686234
632	0.017159821	0.052659879
633	0.015861748	0.052159508
634	0.016557577	0.053438437
635	0.015884485	0.051279229
636	0.015458578	0.051871015
637	0.014497938	0.05174149
638	0.016437303	0.051863853
639	0.015567538	0.053477038
640	0.015435414	0.052989693
641	0.014941373	0.052119967
642	0.018169402	0.052473292
643	0.015784076	0.051069406
644	0.014901853	0.053367204
645	0.015752698	0.052367852
646	0.013442297	0.051336524
647	0.014109958	0.052117633
648	0.01599598	0.051727291
649	0.014802026	0.052065292
650	0.01619048	0.053786104
651	0.015152333	0.05290053
652	0.014393714	0.05130649
653	0.015230891	0.050654958
654	0.016467618	0.052669372
655	0.015223713	0.052353224
656	0.017356558	0.053069396
657	0.016072599	0.051106722
658	0.016584737	0.05369086
659	0.015455249	0.050767504
660	0.015862659	0.05277647
661	0.015016787	0.054173725
662	0.014682575	0.051218964
663	0.014781543	0.051526945
664	0.015610574	0.051435073
665	0.015774255	0.051070607
666	0.015538798	0.051081325
667	0.015616293	0.052307015
668	0.015160183	0.053439881
669	0.014146761	0.052337331
670	0.014304699	0.05202325
671	0.014843946	0.053794121
672	0.014235677	0.052937366
673	0.013820483	0.051357694
674	0.015057936	0.05116731
675	0.01345928	0.052323585
676	0.016195278	0.051551736
677	0.013327464	0.052172611
678	0.014806723	0.051239478
679	0.014194022	0.050299355
680	0.015455403	0.053496353
681	0.017300331	0.05181108
682	0.016081439	0.050593749
683	0.015605322	0.05119445
684	0.014321339	0.050891288
685	0.015822821	0.050856813
686	0.01467684	0.052047604
687	0.015907592	0.055556819
688	0.015308169	0.052021507
689	0.015836686	0.05277055
690	0.016216076	0.05240816
691	0.015522708	0.051429119
692	0.015442557	0.050143962
693	0.014581194	0.051945136
694	0.017432665	0.051755386
695	0.016862619	0.052753481
696	0.015333118	0.051416057
697	0.014518071	0.052020927
698	0.014470096	0.052194159
699	0.014971305	0.052397792
700	0.01614649	0.053490266
701	0.013518399	0.051304755
702	0.014587361	0.050629363
703	0.017239445	0.052605124
704	0.01685798	0.052685595
705	0.013964294	0.052035565
706	0.013034218	0.050376468
707	0.015426514	0.051253449
708	0.016327268	0.05087114
709	0.015668862	0.053650636
710	0.014847007	0.051627961
711	0.015390634	0.052672965
712	0.017302274	0.052964383
713	0.01426939	0.050709572
714	0.015601404	0.051824129
715	0.014105896	0.051243557
716	0.014460414	0.051075394
717	0.014850274	0.051106232
718	0.014986767	0.050102155
719	0.014551865	0.051451004
720	0.015434198	0.05089068
721	0.01351303	0.050956606
722	0.015347758	0.051250621
723	0.01545107	0.051115023
724	0.01374698	0.05382798
725	0.014103948	0.05128433
726	0.015247329	0.052054995
727	0.016516597	0.05416398
728	0.015312862	0.052153733
729	0.014248342	0.051179441
730	0.016245234	0.052616548
731	0.015503798	0.051085038
732	0.013665773	0.052810022
733	0.01475494	0.050902684
734	0.01333639	0.052521494
735	0.013619912	0.050961662
736	0.015147395	0.051358845
737	0.014457203	0.051769792
738	0.015520781	0.050993844
739	0.013568754	0.050783668
740	0.014648785	0.052347962
741	0.013882502	0.052659541
742	0.017522679	0.05181952
743	0.013695547	0.053010478
744	0.016842347	0.053323843
745	0.015295271	0.052492186
746	0.016547032	0.05047493
747	0.016565719	0.052068647
748	0.016368905	0.051419166
749	0.016164799	0.052689417
750	0.014167102	0.051740289
751	0.017170855	0.052707301
752	0.015539703	0.052129925
753	0.014264466	0.05210399
754	0.015639167	0.052017686
755	0.016531226	0.052682941
756	0.014828866	0.050522334
757	0.0134489	0.051388986
758	0.014353304	0.05180136
759	0.014492573	0.052494949
760	0.016059473	0.051182379
761	0.014918138	0.051365671
762	0.014234302	0.050735054
763	0.013774758	0.051024797
764	0.013244896	0.051823395
765	0.014893163	0.051608847
766	0.013889707	0.051792333
767	0.014322066	0.052419714
768	0.016320479	0.052239559
769	0.013937797	0.050509512
770	0.015165647	0.051597447
771	0.013366092	0.052613167
772	0.014569793	0.053033896
773	0.016314003	0.051412082
774	0.014264361	0.050600744
775	0.013734704	0.051177764
776	0.013143895	0.050366582
777	0.014249234	0.051363049
778	0.017755329	0.051585848
779	0.013826718	0.051845602
780	0.014572138	0.05150585
781	0.016133123	0.052021699
782	0.015941671	0.052312531
783	0.015238277	0.05287256
784	0.015195285	0.050065563
785	0.01449448	0.052580301
786	0.015574334	0.052463195
787	0.015627074	0.050977452
788	0.016261086	0.05162204
789	0.015976922	0.054029694
790	0.014169933	0.052248795
791	0.015958752	0.051946518
792	0.014567563	0.052216932
793	0.015587205	0.052185416
794	0.014172214	0.052404313
795	0.014794741	0.050529246
796	0.015433349	0.051959775
797	0.013678953	0.05126918
798	0.015105113	0.051417349
799	0.014577994	0.052415733
800	0.015630445	0.051584286
801	0.014013855	0.05181431
802	0.014131416	0.05055215
803	0.015081695	0.053466532
804	0.014331275	0.052307168
805	0.014231347	0.051704269
806	0.014099919	0.051096399
807	0.015950143	0.051241838
808	0.014801605	0.054357473
809	0.01332627	0.05273646
810	0.01418503	0.051807737
811	0.01466279	0.050195283
812	0.014708813	0.051217117
813	0.016511312	0.052024287
814	0.014369924	0.051558852
815	0.013949853	0.050562254
816	0.014640452	0.052180113
817	0.013945602	0.050446551
818	0.014507886	0.052086838
819	0.01411942	0.052058291
820	0.01317356	0.053637057
821	0.014654853	0.050571152
822	0.014718262	0.052537635
823	0.014231458	0.052487464
824	0.017461903	0.052361723
825	0.016498694	0.052606965
826	0.01521525	0.051454656
827	0.015691944	0.051836229
828	0.014800214	0.051321246
829	0.015311578	0.050060512
830	0.014580565	0.05062009
831	0.01419207	0.051277605
832	0.014145563	0.050280864
833	0.014398356	0.052307948
834	0.015230882	0.051023866
835	0.012730777	0.0509376
836	0.014319202	0.050790388
837	0.013818879	0.050774811
838	0.014383595	0.051139559
839	0.014034819	0.051028801
840	0.015311704	0.050288418
841	0.016528526	0.051425798
842	0.014925127	0.051730435
843	0.015470098	0.050140312
844	0.014010108	0.050260842
845	0.01415026	0.051218059
846	0.014773946	0.052030312
847	0.016018637	0.051030468
848	0.012918262	0.050814688
849	0.014218159	0.050719126
850	0.014678615	0.053285321
851	0.015203651	0.052610068
852	0.014237143	0.050779616
853	0.013729733	0.052022994
854	0.01475644	0.051216725
855	0.012870017	0.052802675
856	0.013460653	0.051861434
857	0.015086137	0.050814954
858	0.015327302	0.052203104
859	0.013279967	0.050382704
860	0.015586921	0.053160357
861	0.015088103	0.051643822
862	0.016399182	0.053052612
863	0.014327708	0.052763177
864	0.01390561	0.051168172
865	0.013335617	0.05126621
866	0.015257776	0.051302084
867	0.013799602	0.050199537
868	0.013133489	0.051900061
869	0.015355595	0.051906525
870	0.012626238	0.050691942
871	0.014664049	0.050803269
872	0.014229532	0.052785188
873	0.014716549	0.051870277
874	0.015178518	0.050665587
875	0.013656994	0.050697597
876	0.014201237	0.051516067
877	0.015140042	0.051806825
878	0.013760766	0.052380753
879	0.013273284	0.049853866
880	0.014868269	0.053021739
881	0.015311362	0.051767706
882	0.013518423	0.051228254
883	0.012865566	0.050164578
884	0.014298323	0.052376396
885	0.016409357	0.052089416
886	0.013700498	0.051958305
887	0.013548921	0.050774107
888	0.013778985	0.051107066
889	0.014024855	0.050984573
890	0.014792183	0.052076755
891	0.014187071	0.050666333
892	0.013623778	0.051879695
893	0.01357085	0.051428068
894	0.01277433	0.05053636
895	0.014179336	0.051043334
896	0.014623198	0.050999404
897	0.014103519	0.052755485
898	0.013080212	0.051602977
899	0.014487204	0.051766574
900	0.01514803	0.051014952
901	0.013618612	0.050510441
902	0.013046077	0.051507378
903	0.014897844	0.051736736
904	0.015373504	0.052174052
905	0.016463666	0.051908842
906	0.013133504	0.051934417
907	0.012313461	0.051248308
908	0.016426824	0.053051997
909	0.014446371	0.05333059
910	0.013575818	0.051296726
911	0.015033862	0.051804754
912	0.013999576	0.050136223
913	0.01626877	0.051041468
914	0.01404457	0.052001203
915	0.014282292	0.050856399
916	0.014653048	0.051846394
917	0.016313826	0.05144067
918	0.013209168	0.051942923
919	0.014744412	0.051030825
920	0.013537911	0.051361225
921	0.014581722	0.051264375
922	0.013374084	0.051374392
923	0.013012273	0.050662665
924	0.012975102	0.049441986
925	0.014653195	0.051397008
926	0.012809849	0.05121075
927	0.01612979	0.051256229
928	0.013593547	0.051802407
929	0.013257679	0.051922758
930	0.014614217	0.051417055
931	0.015758487	0.050557691
932	0.013107559	0.050375032
933	0.013587408	0.051005589
934	0.016450742	0.050992361
935	0.012562203	0.050717522
936	0.014285439	0.051593561
937	0.013032372	0.05231406
938	0.014613742	0.051133727
939	0.013882818	0.050504423
940	0.013579312	0.051531219
941	0.013761618	0.051588451
942	0.01356157	0.051034755
943	0.014371058	0.053302988
944	0.013761495	0.051810309
945	0.012847723	0.051220394
946	0.015127121	0.050357896
947	0.015141483	0.049985826
948	0.013991225	0.051187273
949	0.015138189	0.050881936
950	0.014511169	0.051118963
951	0.015052865	0.050711396
952	0.013509328	0.050404031
953	0.012922654	0.05002977
954	0.014684079	0.052417576
955	0.015123222	0.05154599
956	0.016236778	0.054235037
957	0.014442816	0.050675898
958	0.017418557	0.053440606
959	0.01330492	0.051673955
960	0.012982135	0.04932409
961	0.014927109	0.050505556
962	0.015995489	0.05119428
963	0.015569112	0.051091301
964	0.015170683	0.050328269
965	0.0148723	0.051311067
966	0.013930354	0.0524886
967	0.015000768	0.050624632
968	0.012015799	0.052714204
969	0.016128067	0.049808994
970	0.013232035	0.050985304
971	0.015054092	0.05053931
972	0.014833983	0.051050682
973	0.014250355	0.051678021
974	0.013549491	0.049989106
975	0.013573833	0.050955993
976	0.012807031	0.049940396
977	0.013955545	0.050996361
978	0.014215262	0.05148366
979	0.015807076	0.052546887
980	0.013069662	0.051583512
981	0.015360683	0.050676426
982	0.015270002	0.049813747
983	0.01412931	0.05040648
984	0.014187231	0.050171525
985	0.013976938	0.051202986
986	0.015575489	0.050500425
987	0.012421171	0.051746309
988	0.014348823	0.051232778
989	0.013407897	0.050318146
990	0.013369015	0.051295121
991	0.014709647	0.049873365
992	0.01467705	0.050001051
993	0.014279732	0.051266069
994	0.014604602	0.050919126
995	0.013685608	0.050354
996	0.015295379	0.049838107
997	0.01338404	0.05116594
998	0.013199936	0.051714876
999	0.013264701	0.049843982
1000	0.01725234	0.051135589
