# Supplementary material for: Data-informed deep optimization
Source: PLoS One. 2022 Jun 23;17(6):e0270191. doi: 10.1371/journal.pone.0270191 (PMC9223370; doi:10.1371/journal.pone.0270191)
Supplement: S1 Data — (ZIP) [file pone.0270191.s001.zip › S_data_csv/Fig9.csv]

target function value of initial parameters	target function value of candidates
-0.000972865	-0.980539695
0.009472622	-0.982268697
0.007797234	-0.981474347
0.006871798	-0.982230457
-0.043598687	-0.981930928
0.0086345	-0.982638738
0.001120886	-0.982424925
0.009784502	-0.98486868
0.009492537	-0.981656962
-0.004902677	-0.985260228
0.009259998	-0.979933871
0.00306112	-0.981337556
-0.028154969	-0.980950927
0.005798229	-0.981991599
-0.019027034	-0.981300314
0.003562336	-0.980594319
0.002523353	-0.981789466
-1.16E-06	-0.982533011
0.009062635	-0.982350265
0.0089379	-0.979950019
-0.001896639	-0.980178323
0.008890358	-0.982394485
0.00985551	-0.981733634
0.002749919	-0.979758773
0.008269854	-0.981470525
0.009836816	-0.98262646
6.26E-05	-0.981736256
0.005164042	-0.981786983
0.007666116	-0.978841676
-0.003143537	-0.984801294
-0.030041942	-0.982065147
0.007805548	-0.98250468
0.007103946	-0.982506586
-0.00924436	-0.984751125
0.008634773	-0.978707705
0.008426973	-0.981485892
0.008320599	-0.982184988
-0.018393844	-0.979367088
0.007990197	-0.981817174
-0.014758301	-0.983950506
0.008454899	-0.980936436
0.006172345	-0.97923363
0.006766614	-0.984195823
-0.012349015	-0.982494429
0.008638178	-0.985001916
-0.001983032	-0.982621041
-0.005817551	-0.985014698
0.007803803	-0.977728381
-0.009344367	-0.984882661
0.002328136	-0.984311621
0.009326843	-0.982355541
-0.000141168	-0.97900615
-0.005654469	-0.985253875
-0.004302906	-0.982683354
0.005594069	-0.980973578
0.007787684	-0.982203541
0.008422484	-0.978901391
0.009368175	-0.979853807
-0.007377903	-0.978855058
0.009259026	-0.979217136
0.009845051	-0.982103014
0.008737266	-0.981555312
0.009648636	-0.985256389
0.009290887	-0.979656651
0.005438858	-0.977633637
0.009309299	-0.978145801
0.001713947	-0.979959745
-0.009775422	-0.978664561
0.007070615	-0.980851572
0.007513069	-0.981398468
0.005940329	-0.981165397
-0.040742811	-0.984355094
0.00417393	-0.981786705
0.000344905	-0.983474873
0.008682907	-0.984004824
-0.017745427	-0.983789113
-0.040822914	-0.983793837
0.004368032	-0.979428528
0.001832818	-0.985256428
-0.000567036	-0.981781809
0.001724624	-0.984329089
0.009236162	-0.982416266
0.006589498	-0.981722139
0.004631031	-0.982279186
0.00957976	-0.982173276
0.008795639	-0.980397816
-0.022109456	-0.980657469
3.82E-05	-0.98183142
-0.011019535	-0.982153796
0.004505244	-0.982073317
0.005419445	-0.979317325
0.009356911	-0.982140526
0.006119099	-0.981451094
0.001974588	-0.980258267
0.009838194	-0.984855929
0.009602641	-0.985262372
0.005778729	-0.981540841
0.008298847	-0.981534052
0.00872612	-0.981541171
-0.006668636	-0.982233851
-0.006784631	-0.978847121
0.007626945	-0.985229506
-0.009153842	-0.984811624
0.008291323	-0.981746212
-0.001741323	-0.979146459
-0.001524598	-0.978221913
-0.005283036	-0.98400865
-0.005714416	-0.982592008
-0.003308286	-0.979742994
-0.010965685	-0.982178311
0.006716948	-0.980160428
0.009061219	-0.981807588
0.004464495	-0.978921082
0.005509551	-0.985080958
0.008699413	-0.97793313
-0.000386026	-0.985054485
0.005881132	-0.982292307
-0.00990044	-0.982681508
-0.004275121	-0.984934135
0.007484264	-0.98328117
0.009129823	-0.981747834
0.00683179	-0.980062809
0.002750459	-0.982485208
0.003496366	-0.980681633
-0.010608729	-0.9837227
0.005314736	-0.98191452
-0.002577822	-0.981708414
0.0068782	-0.978727373
0.009302554	-0.978916827
0.004510821	-0.979076496
-0.02424283	-0.981609352
0.00266744	-0.981720461
0.009284958	-0.982644745
-0.002904418	-0.982451969
0.001024542	-0.981968538
0.0047398	-0.980853426
0.006244326	-0.979306863
0.007907549	-0.982417019
-0.018806252	-0.981763733
0.009905181	-0.985217501
0.008376013	-0.98257172
0.00659447	-0.980527609
0.005622158	-0.981795461
-0.036864116	-0.983649029
0.007311872	-0.980903085
0.002111409	-0.984857212
0.007641103	-0.981104041
-0.015557786	-0.979812976
-0.012983415	-0.981738239
0.00944247	-0.982855832
0.007530688	-0.981406818
0.009769744	-0.984366756
-0.017656555	-0.985256673
-0.03815759	-0.981459182
0.005211975	-0.981778874
0.009791302	-0.97913528
0.009715266	-0.984849812
-0.024465579	-0.980308953
0.006271089	-0.979264945
0.007167755	-0.982656357
-0.026540736	-0.983051122
-0.013480484	-0.980725979
0.001926271	-0.98524845
-0.008672939	-0.981972539
0.009009598	-0.980502747
-0.005681539	-0.980367162
0.006716833	-0.984870848
0.004905218	-0.98113654
-0.011658673	-0.985090001
0.006247314	-0.981307285
-0.017817167	-0.98059956
0.007920023	-0.978578362
-0.005260478	-0.981622221
0.009105354	-0.978771024
0.000568029	-0.981637916
0.008413848	-0.980990066
0.003129195	-0.980460706
0.006180959	-0.982215513
-0.0009816	-0.981994744
0.009251852	-0.980713258
-0.014139103	-0.981545263
-0.000337901	-0.981729297
0.004888513	-0.982617183
0.005338501	-0.98149958
0.005371371	-0.981680629
-0.008856951	-0.981856786
0.009342629	-0.985253538
-0.017672174	-0.982054393
0.004809732	-0.977953251
0.000172827	-0.984849101
0.00950099	-0.981653443
0.009067159	-0.985256847
-0.012799187	-0.981798192
0.008367268	-0.984191979
0.001743911	-0.978764077
0.001717942	-0.979916644
0.004758815	-0.982377067
5.30E-05	-0.981518921
-0.013809751	-0.982250631
-0.005019646	-0.984982521
-0.016038807	-0.981846892
0.009826307	-0.982028287
-0.001221812	-0.985230988
0.001570972	-0.98332657
-0.011750206	-0.983817696
0.007596632	-0.980918557
0.009783328	-0.981630303
0.000200697	-0.981449234
0.00356187	-0.982473623
0.00655699	-0.982312007
-0.009247814	-0.982413944
0.000697558	-0.984305318
-0.009187377	-0.985231685
0.001207289	-0.982498911
-0.006239922	-0.984871833
0.002510049	-0.981775224
-0.014906543	-0.985251682
-0.032372949	-0.981344997
-0.045841788	-0.982416884
0.004915029	-0.97959011
0.005937136	-0.983016902
-0.008471	-0.981914293
0.009916479	-0.981682508
0.001703143	-0.981401219
-0.014711332	-0.98511735
0.000436313	-0.977802614
0.008364289	-0.982624578
0.00506119	-0.985184789
-0.010347285	-0.98378068
0.007221686	-0.984282449
0.005148795	-0.982055713
0.008317144	-0.985147712
-0.004696674	-0.982339079
0.007847571	-0.982095941
0.009796193	-0.984579287
0.009578287	-0.977641691
0.004935562	-0.984645796
0.000846665	-0.982328383
0.009361438	-0.98234559
0.008623985	-0.984110016
0.008443049	-0.980623757
0.009719119	-0.980377974
0.009181665	-0.980186454
0.009707066	-0.98493761
-0.000802763	-0.981782623
0.003667652	-0.982484788
-0.002562227	-0.977635538
0.008396071	-0.985121665
0.005145722	-0.982647098
0.005959465	-0.979972674
-0.012325828	-0.979238412
-0.003414262	-0.982189835
0.004179257	-0.981848153
-0.019382118	-0.981525411
0.005458654	-0.98510701
-0.014181063	-0.981692584
-0.002627414	-0.977834453
-0.024162693	-0.978957099
0.008417015	-0.984127873
0.009129592	-0.982510617
0.006293782	-0.982443352
0.003971261	-0.982414415
0.008870102	-0.984572862
-0.001804619	-0.981718642
0.00964079	-0.982226706
-0.006079475	-0.982588472
-0.023611441	-0.98142929
-0.005186648	-0.982068696
0.008969929	-0.978953156
0.009563283	-0.982602565
0.009078396	-0.981756637
-0.000626735	-0.985080735
0.006580068	-0.984935312
0.009578966	-0.980436237
0.008677478	-0.981807467
0.009650597	-0.978779922
-0.007935383	-0.980284191
-0.032443411	-0.985258042
0.00800117	-0.984189176
-0.011048161	-0.982675536
0.002834941	-0.981787998
-0.005165382	-0.978743761
0.008606165	-0.979483521
0.000562351	-0.980158334
-0.025042289	-0.982158176
0.00778688	-0.985174414
-0.025320161	-0.983136271
-0.007616007	-0.985255894
0.004894047	-0.98431354
0.00245471	-0.984433729
0.008618028	-0.978743372
-0.036868289	-0.984263467
-0.000989912	-0.98123035
-0.048085885	-0.981953021
-0.022019238	-0.979803353
0.008863645	-0.980011074
-0.009151947	-0.982144895
0.002659149	-0.981100482
-0.00940848	-0.982430333
-0.019943766	-0.981821578
-0.004134784	-0.978350212
-0.026550607	-0.977883924
0.008919732	-0.981316677
-0.013305825	-0.982451042
-0.012234234	-0.98437724
0.002876499	-0.981418944
-0.009315833	-0.984209869
0.002736344	-0.980553002
0.002047893	-0.982483142
0.009269429	-0.981712281
0.002828527	-0.98252188
-0.03943105	-0.984857796
0.008456851	-0.982633051
-0.000455071	-0.980901991
0.008212749	-0.984424666
-0.000883482	-0.984284344
0.009705637	-0.981877541
0.005713934	-0.979182641
-0.001260678	-0.979798817
0.007045663	-0.982710948
0.009424434	-0.982536837
-0.016371634	-0.982624325
-0.009074727	-0.98232666
0.007145549	-0.984315249
0.003395969	-0.985128965
0.009724959	-0.985156062
0.006054473	-0.978727077
-0.010594878	-0.985228883
-0.015206163	-0.981511423
0.009862518	-0.981813113
-0.012316555	-0.977719566
0.003102799	-0.980668228
0.003290807	-0.981330231
-0.005722581	-0.984181808
0.005321937	-0.982323022
0.004353806	-0.98222371
-0.003102488	-0.984901504
-0.079170835	-0.978240103
0.009158983	-0.97787497
-0.006853282	-0.984397736
0.001313278	-0.985244157
0.00857352	-0.981617633
0.006804473	-0.98197404
-0.006295556	-0.979703753
-0.006383239	-0.984279809
0.006587775	-0.984640177
0.009587798	-0.982021806
0.009165915	-0.978183679
0.003228807	-0.984407339
0.006871687	-0.980749786
0.001603775	-0.980376168
0.009808401	-0.980664012
0.008969822	-0.982091206
0.007948922	-0.98449283
0.009327156	-0.981919711
0.007213342	-0.98525603
-0.003215071	-0.980240767
0.009845977	-0.979530368
0.009200178	-0.981339329
-0.008616351	-0.985079959
0.001499275	-0.982477643
-0.012423616	-0.984854079
0.00945132	-0.982946393
0.004116342	-0.977715568
0.000409291	-0.980951133
-0.008361331	-0.982653408
0.002755648	-0.981548949
-0.096703676	-0.982364001
-0.046185584	-0.982362611
0.009550699	-0.98209258
-0.022084354	-0.982624684
0.008703726	-0.985012671
0.009321893	-0.985260932
0.010025587	-0.977911985
0.005066187	-0.97883311
0.006807437	-0.982577819
0.005577594	-0.984259208
-0.003683215	-0.985042336
0.009830694	-0.984867943
0.003984151	-0.984487869
-0.011072379	-0.979023754
0.008965068	-0.982087697
0.009338552	-0.979514191
-0.010385885	-0.978824657
0.008127863	-0.982332095
-0.001091758	-0.978727172
-0.00340253	-0.98258054
-0.002703153	-0.983915912
-0.015467697	-0.979138184
0.004748189	-0.979821579
0.008473546	-0.980609978
-0.01411211	-0.982588872
0.000206584	-0.979184618
0.008131693	-0.979550634
0.009908486	-0.977670111
0.009528292	-0.980965184
0.006363806	-0.984258203
-0.032773046	-0.983091248
0.00240739	-0.980856103
0.007214406	-0.978208361
0.006881284	-0.981667949
0.00845761	-0.982628265
-3.58E-05	-0.985069057
0.002450263	-0.981798004
0.004678877	-0.979444765
0.009694576	-0.98237707
0.009467129	-0.978381805
0.002999638	-0.979924665
-0.008735026	-0.984759474
0.008197194	-0.980354694
-0.011562632	-0.98182344
-0.015399676	-0.985130068
-0.022508224	-0.982104051
0.008422555	-0.982518202
0.005657134	-0.980344626
0.00221251	-0.983414861
-0.031508195	-0.984463667
0.005861011	-0.984573486
0.008758942	-0.979961157
0.002790948	-0.981557319
-0.005888317	-0.982058428
0.008621787	-0.981862573
-0.009813322	-0.985025873
0.008559117	-0.982456414
0.009142588	-0.983087149
0.009422585	-0.980391328
0.006302855	-0.979350494
0.008224977	-0.982613592
-0.002361137	-0.981710821
0.006954109	-0.982171753
0.006221593	-0.980699459
0.008075935	-0.981881301
0.002522583	-0.985047184
0.001138578	-0.982240514
-0.034791256	-0.985258762
0.003426034	-0.981935806
-0.016104044	-0.982156012
0.003255988	-0.979673322
0.008062735	-0.980489697
-0.008274576	-0.981078987
0.004822052	-0.981635374
-0.002123336	-0.981595883
0.00472754	-0.978760879
0.009034646	-0.980547099
0.007393655	-0.982891035
0.009353044	-0.981815483
0.003256141	-0.979472246
0.009276704	-0.982382092
-0.006597613	-0.978157518
0.009629166	-0.980536099
0.001890484	-0.98191889
-0.035516833	-0.977913406
0.004364948	-0.982230141
0.009117418	-0.982322796
-0.024408536	-0.982071269
0.009015201	-0.981611829
0.000497292	-0.982439632
0.003984989	-0.982289598
0.004564832	-0.978810947
-0.000909458	-0.982196906
0.007650718	-0.984033673
0.009646783	-0.982585872
-0.003696364	-0.982414025
0.003251286	-0.978242003
0.007484696	-0.984025239
0.007052149	-0.985230586
-0.000930595	-0.985128437
0.00789241	-0.982112716
0.008734989	-0.981828171
-0.000302916	-0.981667895
0.001703516	-0.981714853
0.007291116	-0.982079387
0.008717277	-0.981848641
0.009789513	-0.982220807
0.009757224	-0.982363671
-0.026675382	-0.985189909
-0.068544129	-0.978481279
-0.002002137	-0.980491969
0.006024834	-0.984835777
-0.032164535	-0.98494038
0.000913089	-0.984856105
0.008109156	-0.981317094
-0.028328459	-0.982108959
0.002062533	-0.982368727
-0.001350493	-0.982529928
0.006461304	-0.984832366
0.00982796	-0.982620313
-0.002719679	-0.981559754
-0.014263144	-0.980489627
-0.089066846	-0.981885529
0.008326494	-0.981396839
-0.027365228	-0.983590939
-0.018525159	-0.982319632
0.009334801	-0.980069005
0.003016083	-0.982257496
0.004509543	-0.980463497
0.010072907	-0.977668257
-0.002725586	-0.982432924
-0.007548145	-0.981325353
0.009664388	-0.97885625
0.007425118	-0.983187984
-0.014968426	-0.979058069
0.009883889	-0.982887764
0.00605844	-0.97788512
-0.004522712	-0.9818863
0.008790824	-0.979953342
-0.000119201	-0.978361754
0.009400192	-0.977669398
0.006385091	-0.982169936
-0.00613028	-0.982635573
0.000803774	-0.985192456
-0.022441611	-0.981409392
0.008439707	-0.981683951
0.009337667	-0.982042451
0.004810279	-0.982315214
0.007753711	-0.979075849
0.006237239	-0.981920443
0.006267848	-0.981556286
-0.033196035	-0.980114016
0.009632807	-0.980935967
0.000489165	-0.982634019
0.008619222	-0.977640425
0.002078896	-0.984712306
0.001650714	-0.981774757
0.000606702	-0.985255348
-0.006091782	-0.98091412
-0.029382134	-0.984481897
0.009549772	-0.981490001
0.007725898	-0.984380438
0.004659583	-0.981460177
-0.01603977	-0.981879044
0.008493818	-0.984226289
0.003399746	-0.980618995
0.009885382	-0.980309599
-0.028799197	-0.984890005
0.007456213	-0.982580326
-0.002026752	-0.981774954
0.000405065	-0.982478909
0.009151596	-0.981916598
0.007187024	-0.979222027
0.000658333	-0.981735018
0.006884952	-0.979472587
0.00851424	-0.981434843
0.008043039	-0.985224024
-0.004340748	-0.984492577
0.009296216	-0.984440464
-0.01395756	-0.978882222
0.001943002	-0.981869095
0.006596442	-0.981812227
0.007929574	-0.984309059
0.008447956	-0.981984607
-0.019033591	-0.981732619
0.001667779	-0.982590514
0.008935841	-0.982171666
-0.00266055	-0.984333608
0.008804534	-0.979925111
-0.004090669	-0.979554709
0.006103608	-0.985237707
0.009073376	-0.979021935
0.004692841	-0.981525388
0.009136984	-0.984900694
0.002860355	-0.979752697
-0.004158409	-0.983746112
0.004500955	-0.983318909
0.009282402	-0.982537839
0.007687426	-0.981737785
-0.012906476	-0.984379906
0.004886314	-0.982200923
0.009383718	-0.981815838
0.001272622	-0.979286965
0.000894948	-0.982644724
0.003843814	-0.981429271
0.002414178	-0.985199318
-0.000353598	-0.982285472
0.008516573	-0.984548582
0.009363689	-0.980762279
0.009546821	-0.977796979
-7.97E-05	-0.982641482
0.008948244	-0.981345354
0.002657295	-0.978514535
-0.009908693	-0.982563492
0.008472446	-0.981997239
0.003078325	-0.982502909
-0.02896742	-0.984352286
-0.005903641	-0.98485561
0.009179006	-0.983950471
-0.001104501	-0.981770834
-0.010731462	-0.981672028
-0.019824341	-0.977652059
-0.005255661	-0.981792877
0.008009089	-0.982233473
0.00963539	-0.97783523
-0.01371961	-0.982084283
0.009015402	-0.980464831
0.008012595	-0.982080025
0.009186763	-0.982963145
0.009769221	-0.980630863
0.009657065	-0.980190591
0.004108151	-0.985222491
0.003598098	-0.982650806
-0.0014434	-0.980097261
0.01002893	-0.978737075
0.006838415	-0.980279013
-0.024737026	-0.980872311
0.004520046	-0.985260152
7.11E-05	-0.982387118
0.006447776	-0.983369829
-0.013547387	-0.982965336
0.009137275	-0.98521736
-0.031171159	-0.984906053
0.005765111	-0.98025876
0.009277395	-0.982624778
-0.009991229	-0.978085662
-0.002945356	-0.977717896
0.004838424	-0.984179051
0.004559549	-0.982522355
-0.00029339	-0.981984934
-0.009349073	-0.981502459
0.009741458	-0.984709323
-0.004537776	-0.982647609
-0.035334	-0.982143054
-0.020387358	-0.984620349
0.006298115	-0.982178697
0.007285195	-0.977683668
-0.05338882	-0.981861335
-0.007198635	-0.982364764
0.007110443	-0.984875483
-0.015310663	-0.98091832
-0.007640384	-0.985058638
0.009065765	-0.981451304
0.004188246	-0.982609701
0.008330318	-0.982215648
0.008947967	-0.982633024
0.008957556	-0.983621121
0.010057141	-0.981968305
0.009413601	-0.984795639
0.009271039	-0.981262836
-0.019393676	-0.981984464
0.005621988	-0.981467271
0.002375098	-0.982205973
0.000760395	-0.981474701
0.009285792	-0.982640726
-0.009190421	-0.979756765
-0.006397896	-0.980864349
0.007211051	-0.980855075
0.006892472	-0.978033198
-0.007931678	-0.982094893
0.009209334	-0.982035023
0.009769575	-0.982919129
0.006926573	-0.9813329
0.008072366	-0.977771882
-0.003951286	-0.981254237
0.009129064	-0.981745565
0.006440063	-0.982553475
0.006273067	-0.979019104
-0.003590302	-0.977845252
-0.009982255	-0.982751863
0.004290423	-0.985252651
0.010056354	-0.981560169
-0.041217584	-0.981805629
0.006939244	-0.981406022
0.009519677	-0.977788674
0.007123089	-0.984801949
-0.007298095	-0.982201611
0.003223679	-0.984434957
0.002454435	-0.981242919
0.00935374	-0.981739663
0.001349462	-0.981540225
0.009121219	-0.98259431
0.010067641	-0.979467072
0.001552148	-0.983617365
0.008239354	-0.982277812
0.00717448	-0.978077624
-0.015406704	-0.980013563
-0.001321905	-0.983611216
0.007358512	-0.984918063
0.00781956	-0.984880584
0.009433624	-0.981757684
0.004834075	-0.980871685
-0.020549871	-0.98249028
0.009499881	-0.985146694
0.009831955	-0.981623394
-0.038095542	-0.981305345
0.009162317	-0.981722616
0.008069197	-0.982519201
0.00051718	-0.980955412
0.008920161	-0.980784157
0.009384111	-0.979048872
0.00669281	-0.982530515
0.009721856	-0.985080227
0.001491741	-0.978832295
-0.022383227	-0.979980348
0.009603392	-0.978575255
-5.52E-05	-0.980526842
-0.011514524	-0.982616143
0.002896828	-0.982816408
8.07E-05	-0.984582729
-0.001993168	-0.981798238
-0.00885209	-0.980197324
-0.032162332	-0.980287499
-0.014630313	-0.98143061
0.007769792	-0.984967869
-0.004672702	-0.981612094
0.00954464	-0.982584211
0.004641192	-0.981687037
0.006216229	-0.980917465
-0.012612094	-0.984788454
0.008755559	-0.982479187
0.009212271	-0.983727196
0.00517002	-0.979813932
0.005965333	-0.984167693
-0.00031459	-0.977950042
0.004991019	-0.978583991
0.005590589	-0.97942256
0.00061917	-0.981633693
-0.022344684	-0.984357535
0.007771895	-0.981823549
0.008755097	-0.981995341
0.009266039	-0.985083177
0.001807629	-0.985012509
0.000577071	-0.979160475
0.002496937	-0.982388306
0.007199705	-0.983349171
-0.010477275	-0.983892268
-0.012881188	-0.981800569
0.007408104	-0.977651957
0.008689387	-0.983606283
-0.009705123	-0.979668951
0.007660561	-0.984365294
-0.015959453	-0.981497967
0.009719984	-0.983008944
0.009859202	-0.981716648
0.008538249	-0.980981038
0.00858145	-0.982822482
-0.009332549	-0.98194884
0.008790169	-0.979430047
0.0019605	-0.983311239
0.008721132	-0.9776495
0.009105136	-0.982688978
0.009668947	-0.978760901
0.008892235	-0.982085292
0.005215504	-0.982333979
0.009243765	-0.98143449
0.00971176	-0.985217197
-0.002574025	-0.984796938
-0.017575345	-0.983103482
0.00376731	-0.982560359
-0.015282699	-0.983123927
0.006110723	-0.982618594
0.008433848	-0.982251843
0.009035552	-0.981546679
0.006204582	-0.985063691
0.001082271	-0.984967504
0.002731359	-0.982833566
0.00436516	-0.981777566
0.0093593	-0.983653572
0.008866182	-0.981651118
0.004984034	-0.981435893
-0.007016334	-0.978908741
-0.005768522	-0.984885445
0.009688788	-0.981897037
0.008624103	-0.979408968
0.006759062	-0.98175623
0.009386581	-0.979381236
-0.009097586	-0.981559227
-0.004750218	-0.9834756
0.003745744	-0.985021136
0.008253515	-0.984404632
0.008939192	-0.982105446
0.003900815	-0.982161573
0.007386064	-0.982547735
0.007381257	-0.980800025
-0.004667377	-0.984037095
0.009469301	-0.981822225
0.000860929	-0.982285012
0.002586512	-0.984866491
-0.005562304	-0.981878981
0.003145626	-0.981696768
-0.001985461	-0.97870895
0.005271099	-0.985256701
0.002027064	-0.984888528
0.002032384	-0.977665676
-0.005346173	-0.978706609
0.004194886	-0.979955585
0.009575723	-0.97805857
-0.000971489	-0.978919646
-0.027490315	-0.978790828
0.001373757	-0.978953848
0.002671158	-0.982033235
0.003406948	-0.984635242
-0.00641707	-0.981945332
0.009696976	-0.97778971
0.003939227	-0.982136848
0.00726884	-0.982486067
0.00414452	-0.980739418
0.007084719	-0.985195465
-0.008293988	-0.981703722
0.008757564	-0.984937617
0.006620057	-0.984806812
0.008108192	-0.985162949
-0.001944193	-0.98171273
-0.008127575	-0.981819728
0.008302102	-0.982469741
-0.038276421	-0.980983284
-0.01544575	-0.97954957
-0.001435179	-0.981868695
-0.001678944	-0.981623006
-0.012087402	-0.980272084
-0.022744541	-0.982765253
0.008363273	-0.981561398
0.009589814	-0.980452928
0.009776725	-0.985235864
0.009468878	-0.982091589
0.009827546	-0.978738052
0.004031694	-0.981496077
0.009487262	-0.982884229
0.005962424	-0.980599265
0.009574974	-0.980969922
0.009969635	-0.979269455
0.009812664	-0.984356175
0.001495846	-0.983725062
0.008169005	-0.978903262
0.003746934	-0.981604913
-0.01623508	-0.98138849
0.005635899	-0.979966817
0.008776253	-0.982875441
-0.036304426	-0.979186048
0.009218073	-0.985051815
0.003630891	-0.982309325
-0.019524727	-0.983852139
0.00916479	-0.979290371
-0.005287369	-0.979322645
0.007423174	-0.979969322
0.009632724	-0.982416867
0.008102588	-0.984361319
0.004502361	-0.981704355
-0.030196006	-0.981407359
-0.001017156	-0.979189609
-0.01882982	-0.982532531
0.008451612	-0.985062625
0.009397084	-0.977846957
0.008075669	-0.981836727
0.008848972	-0.984443877
0.009510702	-0.981421113
-0.004051417	-0.982191178
-0.007875435	-0.983075169
-0.020290267	-0.981841865
0.00699873	-0.985234655
-0.014667282	-0.981227321
0.008630876	-0.982033144
0.008877413	-0.982414462
-0.015249833	-0.980542418
-0.001399901	-0.983016479
-0.017482606	-0.97989248
0.003607625	-0.979693369
0.009754371	-0.980379668
-0.004202867	-0.982158292
0.004605551	-0.982624036
0.008945986	-0.981814174
0.00925317	-0.984191036
0.006130153	-0.984184245
-0.002818925	-0.980819115
0.004192339	-0.985226853
-0.00385207	-0.984884116
-0.018438811	-0.982090943
0.003414638	-0.981825067
0.002757659	-0.979204483
-0.004860196	-0.980805096
0.004061007	-0.985235088
0.009107992	-0.981823774
0.009842372	-0.979570209
0.001439006	-0.980161996
-0.0134135	-0.979835052
-0.003291531	-0.985249845
-0.008077668	-0.9814604
0.006842392	-0.984799868
-0.009797449	-0.979379311
0.000989653	-0.985225321
-0.01853818	-0.980456812
0.007499946	-0.978831667
0.008208986	-0.980747403
-0.007225025	-0.978722758
0.009176417	-0.977718908
0.009421501	-0.982181852
-0.007085085	-0.984761279
-0.005788009	-0.980377912
0.002555009	-0.983202415
0.002641961	-0.979754823
-0.005319537	-0.981917703
-0.00856818	-0.981403916
-0.007940331	-0.982659986
-0.004987423	-0.982006562
0.005200754	-0.982020649
0.007923671	-0.982191569
0.008122119	-0.985255096
0.009933652	-0.979108523
0.009498587	-0.982425116
-0.033416388	-0.977690814
-0.002038234	-0.983791323
0.005788703	-0.981445766
0.009466372	-0.982148372
0.00698654	-0.982486709
-0.003420719	-0.9787813
-0.001154779	-0.981748976
-0.035201189	-0.98207946
0.009670947	-0.979504578
0.004611702	-0.98256545
-0.007665824	-0.984091623
0.001554799	-0.98180134
-0.010702107	-0.981542949
0.004720615	-0.984162175
0.009085881	-0.982039934
-0.035739953	-0.984791661
0.001305403	-0.982457806
0.008263171	-0.981242092
-0.009253035	-0.98038965
0.009309799	-0.981838538
0.008569844	-0.984818433
0.005767686	-0.979258676
0.009474921	-0.984754545
0.004480926	-0.979049226
0.00458102	-0.98521444
0.001034195	-0.982640186
0.007800308	-0.984891261
0.008652567	-0.977684036
0.00377333	-0.981834113
0.005083417	-0.982101634
0.003335845	-0.985058324
0.001971198	-0.981441581
-0.003652163	-0.982012251
0.008655227	-0.981712033
0.009248975	-0.981460319
0.005422066	-0.982590895
0.00624964	-0.983747332
-0.001673529	-0.981426515
0.004777252	-0.981674279
-0.011641636	-0.984617456
-0.002051539	-0.978704629
0.008264328	-0.985224522
-0.009049014	-0.98480355
0.00687671	-0.980946061
-0.022896262	-0.982153453
0.009608544	-0.981410085
-0.003633332	-0.979024958
-0.013959218	-0.98128055
0.001962953	-0.980986599
0.005517527	-0.980445163
0.0011402	-0.984370521
-0.006170249	-0.985183784
-0.005504606	-0.984904106
-0.002633877	-0.982946264
0.008119067	-0.979420368
-0.00180902	-0.981445145
0.007970824	-0.981726468
-0.002404508	-0.981870534
0.009404937	-0.979279611
0.008315007	-0.981803573
-0.030400061	-0.982111397
-0.00591276	-0.98255775
0.00944069	-0.98150797
0.003052109	-0.98449263
-0.005439311	-0.981735755
0.00662025	-0.978729157
0.00555933	-0.983760632
0.006822531	-0.981656196
-0.009261266	-0.983763072
0.009656554	-0.980855235
0.003625628	-0.982417973
-0.010585755	-0.981409502
0.003290926	-0.985072383
0.007675086	-0.981396309
0.009386308	-0.982403096
0.009398039	-0.980296524
-0.003491743	-0.978661931
-0.009437548	-0.982515017
-0.001746777	-0.981586071
-0.021441154	-0.98175137
0.004502278	-0.982649283
0.006693293	-0.978743023
-0.009792546	-0.984986925
-0.006979563	-0.982605283
0.002659445	-0.984354587
0.000573755	-0.982445137
0.009105693	-0.982602382
0.008931742	-0.982461703
0.007053222	-0.981616737
0.000964687	-0.982649948
0.0019765	-0.985247161
0.009782911	-0.977652098
0.002297507	-0.983560047
0.008536635	-0.979082055
0.009025919	-0.981670137
0.007662581	-0.981396616
0.003028706	-0.980907246
-0.014257597	-0.978553274
0.005657532	-0.981436798
-0.002546166	-0.981195858
0.006570398	-0.982878013
0.003721821	-0.985246478
0.004068537	-0.982624418
