# Supplementary material for: Data-informed deep optimization
Source: PLoS One. 2022 Jun 23;17(6):e0270191. doi: 10.1371/journal.pone.0270191 (PMC9223370; doi:10.1371/journal.pone.0270191)
Supplement: S1 Data — (ZIP) [file pone.0270191.s001.zip › S_data_csv/Fig7b.csv]

Radius	classifier_3000	classifier_11081	classifier_20690	classifier_28233	classifier_35544
1.313091809	0.00362596	1.93E-26	3.06E-45	2.50E-62	2.08E-84
1.52317602	2.77E-06	8.47E-37	1.07E-63	9.24E-94	9.94E-132
1.264298366	0.006575095	1.37E-20	1.67E-36	2.74E-50	1.15E-66
0.522787758	0.998023285	1	1	1	1
0.324180488	0.999208227	1	1	1	1
0.285364658	0.999307277	1	1	1	1
1.810178883	8.01E-09	1.40E-48	5.75E-91	4.31E-139	2.51E-202
1.879116437	4.05E-09	9.44E-60	2.26E-117	5.27E-176	3.63E-242
1.451075578	3.46E-05	1.16E-33	3.89E-57	4.53E-84	8.15E-114
0.368697566	0.999337286	1	1	1	1
1.532940991	8.39E-05	2.58E-33	2.71E-58	8.35E-87	2.46E-122
0.944761069	0.736027332	0.887198077	0.999998539	1	1
0.125583924	0.999665678	1	1	1	1
0.87298	0.927972746	0.999999898	1	1	1
0.093480425	0.999656604	1	1	1	1
1.822643535	1.38E-08	2.80E-51	7.02E-97	4.78E-150	5.70E-212
0.762664494	0.971485273	1	1	1	1
0.610483775	0.995535595	1	1	1	1
1.337866932	0.005583871	9.18E-23	6.52E-42	1.80E-60	3.90E-86
1.292547691	0.000723243	6.88E-26	9.31E-43	4.51E-58	9.52E-78
0.723691485	0.93614691	1	1	1	1
1.636880552	1.06E-06	2.08E-44	1.54E-82	6.81E-123	1.04E-170
1.683220957	4.18E-08	2.47E-49	1.65E-91	2.49E-132	4.92E-182
0.604521167	0.997538254	1	1	1	1
1.1787011	0.073186078	3.58E-14	1.26E-28	1.79E-42	3.02E-56
1.803459997	8.53E-08	6.83E-48	1.63E-89	5.27E-140	2.04E-199
0.939074351	0.910344128	0.999896109	0.999999999	1	1
1.942513708	4.15E-10	1.89E-67	2.36E-129	1.34E-193	8.98E-278
1.216304607	0.087825244	1.46E-18	9.45E-35	1.21E-46	1.76E-61
1.76359349	5.72E-08	1.49E-48	6.98E-92	2.08E-137	5.16E-191
1.949699753	5.34E-10	3.04E-59	6.75E-114	6.29E-177	2.29E-249
1.670900656	1.30E-07	8.74E-48	2.28E-86	5.07E-125	2.90E-171
0.331659304	0.999345403	1	1	1	1
0.525853039	0.997859754	1	1	1	1
0.2403335	0.99940918	1	1	1	1
0.722351112	0.993000537	1	1	1	1
0.917027879	0.793895954	0.999884291	1	1	1
0.531259653	0.997463177	1	1	1	1
1.714570871	2.43E-07	6.19E-47	2.42E-86	7.07E-131	1.48E-186
0.215965248	0.999538387	1	1	1	1
0.551374077	0.997943665	1	1	1	1
1.463532464	4.49E-05	6.45E-34	1.62E-56	1.37E-83	3.18E-115
1.751306984	2.36E-06	6.40E-44	1.31E-87	5.06E-133	3.35E-192
0.353810124	0.999140593	1	1	1	1
1.831429656	8.73E-09	1.31E-56	6.22E-108	2.07E-162	1.59E-232
0.851384906	0.862614325	0.999999996	1	1	1
1.757719461	6.16E-10	4.99E-53	1.44E-94	1.42E-139	1.56E-198
0.026177756	0.999674765	1	1	1	1
1.037546637	0.477683387	0.001720494	7.75E-08	1.68E-11	8.53E-16
0.092663685	0.999677015	1	1	1	1
0.095162918	0.999648519	1	1	1	1
1.567210906	7.97E-06	6.40E-39	2.08E-69	3.79E-103	1.30E-146
0.220879512	0.999606668	1	1	1	1
1.953361346	2.79E-11	3.31E-66	2.35E-122	4.42E-187	1.12E-270
1.550621021	1.26E-05	2.51E-35	2.45E-63	2.88E-94	3.23E-136
1.467612427	5.14E-05	1.96E-31	5.57E-56	1.49E-79	1.31E-108
1.423847729	5.42E-05	6.56E-32	4.13E-53	1.29E-75	5.59E-105
0.407032309	0.999067271	1	1	1	1
0.947819272	0.514497994	0.180583012	0.999989458	1	1
0.758899039	0.965105927	1	1	1	1
1.372576238	0.00029986	1.95E-33	6.71E-54	1.22E-73	1.23E-102
0.373597641	0.99890301	1	1	1	1
1.161193976	0.172320098	7.51E-10	9.58E-22	1.44E-35	3.87E-49
1.566782081	8.62E-06	1.44E-41	3.79E-72	7.38E-108	1.63E-151
0.303814358	0.999277354	1	1	1	1
0.88765203	0.870919544	0.999999819	1	1	1
0.64948191	0.993511891	1	1	1	1
1.376231131	0.001585261	3.77E-28	1.78E-49	6.76E-71	1.86E-98
1.299328949	0.035847242	1.17E-20	7.03E-42	6.50E-60	7.51E-82
1.326657111	0.002416025	5.31E-26	1.61E-44	3.37E-62	1.63E-85
1.399518155	9.66E-05	4.36E-32	7.56E-55	9.04E-77	4.30E-102
1.167323035	0.171766387	2.87E-11	1.29E-28	2.80E-43	1.32E-59
1.380866455	0.000790772	1.85E-30	6.90E-51	2.16E-71	2.40E-99
1.401979651	0.00045279	2.87E-31	9.78E-55	6.51E-77	4.00E-104
0.443815277	0.998318501	1	1	1	1
1.967907796	6.83E-09	4.29E-59	1.82E-114	6.37E-177	1.16E-253
0.958131369	0.778875057	0.99993448	0.999999482	1	1
0.753122375	0.970184292	1	1	1	1
0.915529516	0.699480448	0.999391458	1	1	1
0.985686971	0.707052873	0.875384673	0.974881552	0.981843244	0.999997592
0.379283746	0.999261499	1	1	1	1
0.750665505	0.977944657	1	1	1	1
0.597330734	0.991961548	1	1	1	1
0.962068057	0.65008643	0.992615587	0.999998851	1	1
0.549339698	0.996291478	1	1	1	1
1.414215632	0.000224221	2.27E-31	1.99E-52	7.97E-75	1.18E-104
0.478340713	0.998279826	1	1	1	1
0.975673543	0.65075823	0.646278211	0.99037988	0.999990539	0.999999992
0.501485604	0.997733167	1	1	1	1
1.883591278	2.12E-09	3.22E-55	1.18E-106	8.64E-163	1.93E-229
0.137277187	0.999619972	1	1	1	1
0.783455675	0.968833631	1	1	1	1
0.849337637	0.900828005	0.999999999	1	1	1
1.254205196	0.007046389	1.37E-23	4.88E-41	8.29E-56	1.35E-73
1.190269747	0.035464728	4.49E-16	7.83E-32	4.63E-43	8.94E-57
1.874426105	1.64E-09	9.09E-58	1.04E-110	1.16E-166	1.56E-231
0.001100253	0.999673266	1	1	1	1
0.56020847	0.997277886	1	1	1	1
1.91497996	7.93E-09	1.09E-55	2.54E-110	2.01E-167	2.87E-236
0.775987721	0.962518253	1	1	1	1
0.3731284	0.999170646	1	1	1	1
1.644283519	1.28E-07	5.34E-44	1.31E-79	3.27E-121	7.41E-171
0.046039507	0.99967874	1	1	1	1
0.058745971	0.999662214	1	1	1	1
1.113881312	0.674560969	4.13E-07	4.69E-17	4.51E-29	3.03E-45
1.100153884	0.229306751	2.31E-10	4.42E-21	3.86E-29	1.92E-38
0.329796386	0.999115561	1	1	1	1
1.838199227	4.44E-08	5.32E-52	5.76E-102	1.28E-157	4.78E-228
0.70332916	0.989211574	1	1	1	1
0.954818334	0.657043185	0.985739064	0.99999827	1	1
1.104112556	0.038231816	2.14E-12	1.29E-21	1.25E-29	2.26E-38
0.978307736	0.672646755	0.870810417	0.799832774	0.978611183	0.999990326
0.156431103	0.999631917	1	1	1	1
1.874554781	6.76E-09	1.33E-54	4.40E-106	4.02E-160	2.40E-231
0.073331095	0.99965211	1	1	1	1
0.630419274	0.993974582	1	1	1	1
0.62028091	0.992930016	1	1	1	1
1.537044446	1.45E-05	5.45E-39	5.92E-65	6.13E-95	3.04E-134
0.613752664	0.996023233	1	1	1	1
1.740849436	1.26E-07	1.46E-46	2.49E-87	2.15E-132	1.34E-186
1.434351109	5.20E-05	4.25E-35	1.14E-59	6.37E-85	5.74E-116
0.73387763	0.953520248	1	1	1	1
1.402893206	0.000193679	1.41E-34	7.67E-57	1.51E-79	1.14E-108
0.659533874	0.991951368	1	1	1	1
1.454040751	1.84E-05	9.95E-36	2.27E-60	9.46E-84	7.92E-113
0.674031156	0.992389237	1	1	1	1
0.544426735	0.994978409	1	1	1	1
0.339619505	0.999288454	1	1	1	1
0.083185289	0.999651917	1	1	1	1
0.035518405	0.999678567	1	1	1	1
1.932152924	1.36E-09	7.23E-59	8.70E-114	3.12E-174	3.69E-248
0.23668537	0.999523146	1	1	1	1
1.063895619	0.309433783	1.45E-05	5.06E-13	2.08E-20	1.24E-28
0.245104461	0.999502346	1	1	1	1
1.408775681	0.000620883	3.27E-30	2.30E-51	1.31E-73	1.03E-102
0.433730931	0.998782437	1	1	1	1
0.685601099	0.990570153	1	1	1	1
1.46139435	5.35E-05	8.66E-36	2.82E-61	1.01E-88	2.42E-121
1.29637258	0.002626563	1.98E-26	3.45E-48	2.12E-65	1.50E-84
0.736447577	0.975509923	1	1	1	1
1.80911769	1.02E-07	1.07E-54	9.93E-105	2.85E-155	3.14E-223
1.236639234	0.012309572	2.39E-22	1.12E-39	1.59E-53	1.84E-68
0.429527257	0.99908139	1	1	1	1
1.351558339	0.005204082	4.23E-25	3.96E-45	3.38E-64	3.04E-87
1.527453836	1.33E-05	8.05E-39	1.07E-67	5.85E-99	1.12E-138
1.802172961	2.13E-07	4.69E-48	5.79E-92	6.54E-138	1.86E-195
0.77724567	0.968709919	1	1	1	1
0.234746101	0.999526016	1	1	1	1
1.227076009	0.0182557	9.66E-22	1.48E-39	1.30E-54	5.80E-68
0.862425718	0.964422561	0.999999999	1	1	1
1.55349777	6.54E-06	5.32E-41	2.95E-73	1.23E-107	1.10E-144
1.329124922	0.00097836	2.41E-27	1.97E-46	1.55E-63	1.38E-88
0.705434894	0.99242939	1	1	1	1
0.889420142	0.886408977	0.999994349	1	1	1
1.013140961	0.312706424	2.50E-05	0.000435794	0.001713615	1.95E-05
1.233394175	0.028201107	2.61E-19	1.84E-37	5.82E-52	1.27E-69
0.888699012	0.940612588	0.999999695	1	1	1
0.866740177	0.916986963	0.999999996	1	1	1
0.166493631	0.999605221	1	1	1	1
0.488533565	0.998108494	1	1	1	1
0.630837296	0.993296877	1	1	1	1
0.006954901	0.999670968	1	1	1	1
0.143551913	0.999613642	1	1	1	1
1.153693741	0.098964647	3.62E-11	1.02E-21	1.32E-36	5.30E-51
0.667657591	0.979445745	1	1	1	1
1.697717716	2.89E-07	8.57E-47	1.49E-86	2.36E-128	2.39E-181
1.33091186	0.000606253	5.32E-27	3.50E-46	4.23E-63	1.42E-86
0.539903771	0.997631788	1	1	1	1
0.994064394	0.55623857	0.136537208	0.237425529	0.847503084	0.971233499
1.189714934	0.031980831	1.34E-15	4.24E-33	4.43E-48	7.17E-63
1.384486213	0.000297159	7.81E-31	8.90E-51	3.32E-70	1.69E-97
1.466959088	0.000336347	2.49E-35	2.54E-61	1.07E-86	3.19E-123
0.521022831	0.997516432	1	1	1	1
1.127152733	0.079427765	5.17E-14	4.03E-25	1.11E-34	8.50E-45
1.271797279	0.013559224	3.34E-21	1.86E-38	1.36E-53	7.53E-71
0.382923188	0.999137793	1	1	1	1
0.109012529	0.999623775	1	1	1	1
0.891998629	0.884241152	0.999999791	1	1	1
0.670817208	0.993326193	1	1	1	1
1.642648319	2.91E-07	2.84E-47	8.03E-84	1.91E-124	8.85E-173
0.820988129	0.926596237	1	1	1	1
0.984724818	0.594196541	0.001569128	0.039424386	0.98443128	0.999994484
1.97948352	2.24E-11	1.37E-69	9.20E-131	1.30E-196	8.00E-275
0.81720402	0.979508156	1	1	1	1
1.163814204	0.024193941	3.76E-19	5.97E-32	3.00E-43	3.18E-55
0.077453679	0.999661802	1	1	1	1
1.881799183	4.37E-10	1.41E-59	6.17E-111	1.13E-169	2.14E-244
1.22809434	0.0240458	2.58E-19	4.09E-37	4.83E-52	1.29E-67
1.666023278	4.18E-06	2.52E-39	3.81E-74	4.02E-113	6.02E-162
0.387122985	0.998859647	1	1	1	1
0.86156732	0.943715853	0.999999785	1	1	1
0.626993406	0.995132357	1	1	1	1
1.985240766	1.97E-13	4.28E-76	3.79E-135	9.86E-201	1.85E-278
1.034913229	0.511990051	0.000435856	8.85E-08	2.62E-10	3.91E-13
0.837886954	0.947642518	1	1	1	1
1.797255369	1.19E-07	9.42E-47	1.99E-90	2.12E-139	6.81E-197
1.584089365	1.16E-05	2.83E-41	2.19E-77	1.14E-113	1.80E-154
1.47217865	4.79E-05	4.06E-35	5.32E-60	7.35E-86	3.73E-119
1.198831793	0.013359232	1.95E-18	5.09E-32	2.92E-42	9.86E-57
0.800874684	0.972554552	1	1	1	1
1.815080298	1.62E-08	2.36E-54	4.30E-101	6.46E-153	1.71E-215
1.197286239	0.042138574	1.69E-17	1.48E-34	6.93E-49	4.35E-64
1.501800996	1.36E-05	4.15E-37	1.37E-61	3.18E-90	4.80E-127
1.854981537	4.72E-08	6.89E-52	6.95E-105	1.08E-157	2.76E-222
1.191729871	0.021253148	1.32E-18	1.02E-34	3.94E-47	2.74E-59
1.277666616	0.002511998	8.04E-25	3.08E-44	1.24E-60	3.35E-80
0.519745205	0.997005506	1	1	1	1
0.66944147	0.988266069	1	1	1	1
0.554574479	0.997298192	1	1	1	1
1.99389813	1.40E-11	1.48E-66	5.24E-128	2.08E-192	5.19E-265
1.579630765	1.69E-06	2.45E-41	2.99E-73	4.16E-108	7.13E-153
1.500578661	5.65E-05	4.88E-38	1.86E-64	1.16E-94	7.26E-129
0.792858276	0.975321129	1	1	1	1
1.156776152	0.221150376	1.42E-10	4.04E-23	1.52E-37	5.03E-52
1.478552359	8.79E-05	1.97E-34	2.92E-60	1.32E-86	4.03E-121
1.443790538	0.001660954	2.09E-29	1.74E-52	1.25E-77	1.95E-109
0.729880476	0.979884083	1	1	1	1
1.6538499	3.16E-07	2.08E-47	9.35E-88	6.94E-129	6.71E-178
0.525201405	0.998232355	1	1	1	1
0.312095881	0.999425413	1	1	1	1
1.980908437	3.00E-09	1.70E-57	1.79E-110	2.36E-169	4.39E-243
0.459870572	0.9986882	1	1	1	1
1.076456222	0.137901875	2.40E-08	8.60E-16	2.20E-24	4.10E-32
0.59327369	0.994853766	1	1	1	1
1.708234797	5.17E-07	4.11E-45	2.61E-84	2.83E-129	1.12E-179
0.679148585	0.989058802	1	1	1	1
0.698951307	0.970036717	1	1	1	1
1.334623762	0.001781714	1.26E-27	4.19E-46	3.39E-64	1.26E-87
1.706960186	2.69E-07	1.13E-47	2.11E-89	5.81E-132	2.30E-182
0.496459986	0.998519096	1	1	1	1
0.989968426	0.664196809	0.633939327	0.955705027	0.997577905	0.995013283
0.548092792	0.997426024	1	1	1	1
1.094220999	0.178597584	2.21E-10	7.21E-19	4.85E-28	5.44E-39
1.990624784	6.29E-11	1.02E-66	1.36E-127	3.75E-192	7.31E-271
0.601766283	0.995067589	1	1	1	1
1.910480732	3.17E-10	3.00E-60	3.92E-112	7.67E-171	1.61E-238
0.994400966	0.427578381	0.014173594	0.807936418	0.985338672	0.976642832
1.543645405	8.21E-06	7.02E-39	3.43E-69	1.35E-102	2.19E-140
0.227237067	0.999575713	1	1	1	1
0.118544769	0.999619914	1	1	1	1
1.455724508	0.000101952	1.01E-33	2.50E-58	1.03E-83	3.00E-114
1.588725775	2.25E-06	4.50E-43	3.10E-78	1.25E-114	3.37E-157
1.660161944	2.61E-07	7.70E-45	1.33E-81	8.40E-122	1.91E-171
1.575196847	1.65E-05	1.21E-40	7.39E-73	3.12E-107	2.78E-149
1.11468834	0.319683046	3.21E-08	4.57E-18	1.35E-26	4.05E-39
1.108028555	0.190984577	5.16E-10	4.80E-19	2.50E-28	1.03E-37
0.049137293	0.999669265	1	1	1	1
1.177245498	0.019980444	4.14E-15	4.54E-27	1.26E-39	1.42E-52
1.40939082	7.49E-05	7.50E-34	3.67E-57	1.21E-81	2.19E-111
1.343978365	0.006972299	9.51E-27	7.09E-47	2.17E-66	1.47E-92
1.985866842	4.03E-11	7.28E-59	1.50E-115	2.02E-177	7.74E-253
0.445035513	0.999037514	1	1	1	1
0.226938125	0.999569343	1	1	1	1
0.623066137	0.994503885	1	1	1	1
1.580836458	2.15E-05	2.87E-38	1.24E-69	3.06E-103	5.67E-149
0.27978725	0.99945609	1	1	1	1
1.651441489	2.17E-06	9.81E-45	2.13E-82	4.78E-124	1.22E-177
1.295565821	0.002251144	4.11E-25	4.50E-44	2.11E-61	6.09E-83
1.758033099	5.08E-07	2.47E-48	2.10E-93	5.35E-141	6.40E-200
0.660000914	0.993713686	1	1	1	1
0.441149913	0.999134363	1	1	1	1
0.754045583	0.986724997	1	1	1	1
1.460728927	1.57E-05	6.50E-38	4.02E-63	7.14E-90	8.62E-124
1.169705941	0.130185512	3.68E-12	5.81E-27	2.89E-40	9.47E-56
1.81440176	7.43E-09	4.70E-55	1.59E-101	7.26E-154	3.84E-219
1.350409177	0.000596636	1.62E-26	4.30E-47	1.87E-67	4.09E-93
1.745973605	3.77E-07	1.44E-46	8.43E-91	4.50E-139	1.31E-196
0.369010731	0.998890087	1	1	1	1
0.032283209	0.999677101	1	1	1	1
0.943060288	0.876564894	0.979196323	0.999999997	1	1
0.456454434	0.998712915	1	1	1	1
0.043987349	0.999668207	1	1	1	1
1.769253058	1.02E-07	3.74E-49	2.32E-93	2.90E-140	3.03E-200
1.236575562	0.021879067	8.75E-19	6.04E-35	9.06E-50	1.00E-68
0.080990059	0.999653673	1	1	1	1
1.65161218	1.87E-07	4.64E-45	1.89E-81	1.48E-116	1.03E-161
0.987968918	0.790940729	0.198412655	0.034789963	0.213879882	0.948257494
1.405944935	8.74E-05	4.63E-30	6.79E-49	3.06E-70	4.49E-97
1.271714821	0.006079085	5.88E-26	1.31E-45	8.50E-62	9.56E-80
1.011150541	0.646987873	0.629382266	0.013418229	0.021667754	0.000351648
0.062807885	0.999672302	1	1	1	1
0.808457748	0.960605608	1	1	1	1
1.014028825	0.448821333	0.000854855	0.000212769	0.000338964	2.12E-05
1.734679373	4.76E-07	4.73E-44	6.11E-85	1.79E-129	2.48E-181
0.603061131	0.995342579	1	1	1	1
0.482770333	0.997507605	1	1	1	1
1.849428334	9.54E-09	1.40E-52	1.91E-98	3.33E-152	6.34E-221
1.351379912	0.001014141	1.93E-27	8.87E-45	1.11E-63	4.53E-86
0.199460045	0.999586411	1	1	1	1
0.858776547	0.95059968	0.999999997	1	1	1
1.463133968	0.00011002	2.07E-33	2.48E-57	2.52E-84	1.79E-119
1.523111499	3.91E-06	3.28E-36	1.82E-64	1.40E-92	1.27E-126
1.10889856	0.295001735	2.41E-08	2.01E-19	2.82E-30	4.71E-39
0.607722225	0.994275722	1	1	1	1
0.846855409	0.970484799	0.999999994	1	1	1
1.184709779	0.011156584	2.41E-20	6.38E-32	1.40E-44	2.01E-59
0.222864621	0.999475361	1	1	1	1
1.092841405	0.359091915	3.84E-06	7.07E-15	5.03E-24	9.52E-37
1.489088251	2.72E-05	3.82E-37	6.35E-64	1.04E-91	1.54E-125
0.726543331	0.986952475	1	1	1	1
1.283209308	0.006811703	3.53E-22	3.42E-40	3.01E-56	1.89E-75
0.789764262	0.95575367	1	1	1	1
1.964272761	1.41E-10	2.86E-62	4.62E-119	4.74E-175	1.25E-247
0.385562946	0.999205668	1	1	1	1
1.43391421	0.000131613	2.06E-33	1.60E-55	5.25E-80	3.14E-111
1.812158071	2.59E-07	1.01E-49	6.73E-100	4.85E-153	2.04E-213
1.189205806	0.053318157	2.11E-15	9.91E-31	1.78E-44	9.74E-58
1.832504668	5.14E-09	2.86E-52	1.06E-98	1.82E-148	1.32E-212
1.694861453	4.72E-08	5.64E-45	2.79E-83	1.81E-123	2.05E-173
1.462272952	0.000306325	4.15E-36	1.59E-60	2.11E-85	1.52E-119
0.54578062	0.997139011	1	1	1	1
1.356944415	0.000540444	2.37E-30	3.27E-50	3.03E-69	2.45E-93
1.044957541	0.326420683	0.000339083	4.38E-09	2.19E-13	2.35E-17
0.890534982	0.802771167	0.999994953	1	1	1
1.475263249	5.11E-05	3.67E-34	4.02E-58	1.79E-83	1.37E-119
1.500267615	3.18E-05	1.97E-37	6.21E-65	8.00E-91	9.07E-127
1.793207966	1.46E-08	4.64E-53	1.20E-100	1.45E-155	2.10E-218
0.053031052	0.999666472	1	1	1	1
1.819941281	6.44E-10	4.30E-57	2.33E-104	1.66E-152	1.37E-210
0.387569022	0.998938687	1	1	1	1
0.191639186	0.999617296	1	1	1	1
0.560529138	0.996882636	1	1	1	1
1.833028804	1.70E-08	4.32E-51	8.35E-96	1.45E-147	1.38E-216
1.434149053	8.35E-05	1.68E-31	1.96E-52	1.62E-74	4.96E-102
1.743664015	3.46E-07	1.64E-46	7.81E-89	3.32E-133	9.24E-193
1.195675851	0.023878195	2.73E-16	4.94E-33	8.51E-46	7.97E-60
0.787829516	0.953501682	1	1	1	1
1.746164699	1.31E-07	4.03E-49	2.02E-93	6.70E-141	4.57E-203
0.681437424	0.99358346	1	1	1	1
1.024095905	0.048463318	9.96E-08	5.79E-11	1.01E-11	1.46E-11
0.222608	0.999494833	1	1	1	1
1.070311657	0.281374517	2.39E-05	4.38E-11	2.52E-18	7.79E-27
1.454194549	1.12E-05	3.52E-35	1.99E-57	3.41E-84	4.95E-116
1.792372718	6.96E-08	5.59E-49	4.46E-94	2.26E-145	2.75E-208
0.285052805	0.999455341	1	1	1	1
0.848654461	0.898268059	1	1	1	1
1.901214706	7.95E-08	5.21E-53	5.93E-109	6.61E-170	4.16E-245
0.852370254	0.940006324	0.999999997	1	1	1
1.177787896	0.15127497	7.52E-15	7.81E-32	1.02E-44	3.06E-57
1.782461874	3.56E-08	4.40E-50	2.66E-93	3.55E-140	9.52E-199
0.440232533	0.99897798	1	1	1	1
0.903816865	0.915343823	0.999996701	1	1	1
1.08811967	0.145281516	1.18E-11	2.61E-21	2.19E-27	4.61E-35
1.045027349	0.567026009	3.47E-07	4.26E-13	4.69E-15	3.10E-18
0.447131667	0.998472785	1	1	1	1
0.875121502	0.920242828	0.999999849	1	1	1
1.31725341	0.007659385	8.97E-26	2.27E-45	7.14E-63	2.38E-85
1.366003318	0.001302519	7.45E-32	6.43E-53	1.66E-73	5.20E-99
0.928196046	0.505193322	0.939955153	0.999996884	1	1
1.17439312	0.035557603	1.12E-18	1.23E-34	1.32E-46	5.03E-61
0.762503708	0.982197455	1	1	1	1
0.133628488	0.999615255	1	1	1	1
1.707390328	8.50E-07	7.71E-46	9.65E-86	1.10E-129	8.44E-182
1.332116014	0.000402926	1.08E-27	3.11E-44	5.85E-59	9.00E-83
0.797654686	0.980043979	1	1	1	1
1.817718113	2.64E-08	1.02E-49	6.16E-93	3.79E-140	1.26E-199
0.267331428	0.999523155	1	1	1	1
0.991669857	0.458267163	0.173217006	0.99874337	0.995868128	0.970300234
1.158900157	0.104392374	5.05E-12	1.71E-27	4.70E-40	4.11E-53
1.342361523	0.001211708	2.54E-26	9.16E-48	4.49E-65	3.03E-90
1.449904173	2.73E-05	2.65E-34	3.72E-58	1.73E-85	5.78E-120
0.644216708	0.988642708	1	1	1	1
1.670382151	5.42E-06	9.00E-39	2.75E-73	7.58E-113	2.78E-162
0.716360709	0.989414547	1	1	1	1
1.355567754	0.00089291	4.53E-31	4.46E-54	2.23E-74	3.08E-99
0.447917765	0.999001041	1	1	1	1
1.92555626	1.21E-09	2.94E-59	8.09E-114	1.87E-169	7.35E-233
0.062440574	0.999679542	1	1	1	1
1.711218907	2.13E-07	5.08E-46	1.72E-86	1.64E-129	9.32E-183
1.680215944	6.17E-07	7.44E-43	1.30E-79	4.98E-121	5.00E-172
0.329997775	0.999206939	1	1	1	1
1.068152156	0.468760333	3.75E-06	1.49E-11	2.78E-16	6.08E-26
1.975727784	6.17E-11	2.25E-66	9.31E-127	1.01E-189	2.58E-269
0.780616052	0.980125984	1	1	1	1
1.348972536	0.001053489	8.32E-26	3.10E-49	1.43E-70	3.83E-93
1.259341156	0.01173327	3.11E-21	2.92E-38	5.01E-52	5.39E-72
0.402203493	0.999033936	1	1	1	1
0.77776637	0.978000776	1	1	1	1
0.904704757	0.771650901	0.99892712	1	1	1
0.681762549	0.982848093	1	1	1	1
1.327636439	0.003556947	4.53E-24	1.64E-44	2.18E-64	5.00E-87
1.316672955	0.00202802	4.98E-26	7.27E-47	7.03E-63	6.43E-86
1.625122916	9.90E-07	5.04E-43	3.48E-78	8.40E-114	1.37E-157
0.53148756	0.996859397	1	1	1	1
0.412607725	0.998730445	1	1	1	1
0.429110583	0.998723382	1	1	1	1
1.403892583	0.000240333	1.50E-30	3.51E-51	1.57E-73	2.03E-102
0.346993473	0.999211813	1	1	1	1
0.618310885	0.993787873	1	1	1	1
1.27291597	0.007973678	5.99E-22	5.65E-37	1.05E-50	1.34E-67
0.231543151	0.999556256	1	1	1	1
1.943241377	1.42E-09	1.77E-61	3.00E-119	1.44E-177	3.34E-249
0.440926977	0.998912407	1	1	1	1
0.193059059	0.999609484	1	1	1	1
0.755625382	0.969178617	1	1	1	1
1.990290876	8.68E-11	1.10E-60	2.69E-114	1.02E-173	4.84E-247
0.915966622	0.824189899	0.999875561	1	1	1
1.726899058	1.47E-06	7.12E-45	2.51E-86	2.27E-134	2.02E-192
0.30918495	0.999259033	1	1	1	1
0.586573031	0.995080392	1	1	1	1
1.14278574	0.034930131	9.76E-13	1.88E-26	4.40E-38	5.81E-52
1.415641597	0.000480063	2.38E-30	1.80E-52	7.80E-78	2.37E-108
1.767348562	6.03E-06	4.69E-45	1.38E-92	3.17E-143	1.25E-206
1.997573106	1.11E-09	2.39E-62	2.79E-121	9.50E-185	3.83E-266
1.680483997	1.38E-07	7.33E-46	5.90E-85	4.64E-131	4.70E-187
0.133486882	0.999635179	1	1	1	1
0.910462456	0.897252517	0.99999976	1	1	1
1.813163078	3.25E-08	7.98E-55	1.48E-105	3.52E-157	1.85E-221
0.858229373	0.85029691	0.999999982	1	1	1
0.554742418	0.997365756	1	1	1	1
0.031504753	0.999674018	1	1	1	1
0.415496986	0.999077178	1	1	1	1
1.969554605	1.87E-10	5.94E-65	2.99E-123	5.50E-187	1.03E-272
0.441370242	0.998473056	1	1	1	1
1.894732369	3.79E-09	1.55E-53	5.89E-105	1.73E-160	2.62E-228
0.318459183	0.999294671	1	1	1	1
1.319485342	0.007179201	5.78E-25	7.52E-47	2.80E-65	7.53E-88
1.716358393	2.57E-08	2.21E-49	4.38E-88	3.77E-129	1.72E-181
0.118814644	0.999632802	1	1	1	1
1.635806784	9.05E-06	1.20E-38	6.57E-71	2.20E-111	2.14E-159
0.363830719	0.999142343	1	1	1	1
1.859791685	1.13E-08	2.55E-56	2.67E-110	7.13E-166	2.95E-237
0.958281445	0.3490045	0.01629666	0.575025051	0.999999629	1
0.800657759	0.962407096	1	1	1	1
1.376687992	0.00073359	1.65E-27	3.15E-45	6.02E-65	3.00E-91
1.151813216	0.037153175	3.27E-14	1.83E-26	4.53E-39	2.69E-49
0.2609684	0.999528622	1	1	1	1
1.294938382	0.001747654	2.62E-27	2.51E-47	2.26E-63	1.70E-82
1.113551722	0.32093861	5.56E-11	7.47E-21	2.12E-31	1.32E-42
0.830005847	0.929591109	0.999999995	1	1	1
0.384396877	0.999222453	1	1	1	1
0.958467356	0.760518775	0.980302397	0.999967499	0.999999891	1
0.076620827	0.999683896	1	1	1	1
1.755948805	5.42E-08	1.84E-47	6.40E-89	2.03E-132	4.91E-187
0.246049374	0.999439619	1	1	1	1
0.004637501	0.999672671	1	1	1	1
1.456308893	0.000131726	4.81E-32	2.03E-55	4.51E-80	3.80E-111
1.25149951	0.014432241	1.70E-22	1.23E-41	1.58E-56	2.07E-72
1.988120184	1.16E-10	1.10E-63	1.67E-119	1.61E-183	3.36E-263
1.822963219	5.40E-09	3.51E-60	5.49E-112	5.22E-164	8.53E-227
0.061777684	0.999665078	1	1	1	1
1.878415965	1.34E-09	4.68E-57	8.13E-108	1.13E-161	1.12E-228
1.418793	0.000214954	8.01E-30	3.13E-53	4.42E-77	1.01E-105
0.725359779	0.989291952	1	1	1	1
1.778498045	9.96E-09	1.17E-48	5.94E-91	5.62E-139	1.31E-195
0.181159271	0.999647673	1	1	1	1
0.249301277	0.999474535	1	1	1	1
0.688667643	0.992378647	1	1	1	1
1.343182038	0.001161783	1.41E-26	7.52E-46	5.73E-63	7.64E-85
1.741684854	2.61E-09	2.45E-50	2.71E-93	9.87E-139	1.34E-191
1.095129821	0.188126515	5.83E-10	7.63E-19	5.49E-26	4.25E-35
1.617707439	5.73E-07	2.10E-40	7.83E-75	1.66E-112	8.20E-158
1.046297722	0.681428029	0.005742794	2.14E-06	1.39E-10	3.56E-19
1.712182247	1.12E-06	3.88E-45	1.12E-85	1.76E-129	3.62E-185
1.061330573	0.383303377	4.55E-07	1.06E-13	2.00E-19	9.71E-26
0.211221217	0.999518008	1	1	1	1
0.567207114	0.996352212	1	1	1	1
0.537940849	0.99741705	1	1	1	1
1.133768762	0.151491047	7.00E-14	2.56E-26	1.17E-35	1.12E-47
0.931572827	0.690112546	0.977599756	0.999999928	1	1
1.610530016	7.63E-06	2.66E-40	4.68E-73	3.29E-110	4.45E-156
0.743070066	0.955800094	1	1	1	1
0.318687812	0.999338564	1	1	1	1
1.309048539	0.024451798	3.56E-25	7.95E-48	1.11E-66	3.02E-91
1.887698366	9.69E-11	1.96E-64	2.51E-117	2.83E-174	4.05E-246
0.607118635	0.990122058	1	1	1	1
1.01639691	0.408543385	0.000917324	1.43E-05	0.000139923	1.59E-05
0.109166338	0.999656087	1	1	1	1
1.094657944	0.151695276	7.55E-10	1.24E-17	4.54E-26	5.71E-34
0.501411827	0.997404586	1	1	1	1
0.767378883	0.974581099	1	1	1	1
1.336397092	0.003883119	1.16E-26	3.40E-47	5.53E-65	1.05E-88
1.12244598	0.048111497	2.20E-13	1.50E-24	3.58E-35	3.68E-46
0.853416159	0.92131373	0.999999999	1	1	1
1.817207976	9.22E-09	9.49E-53	1.38E-99	8.64E-151	2.19E-209
1.51890598	9.91E-06	3.95E-37	6.58E-64	9.69E-93	2.05E-130
0.665159013	0.988751171	1	1	1	1
0.969710378	0.450509416	0.005620431	0.970067376	0.99998938	1
0.29540549	0.99939192	1	1	1	1
1.74984712	1.51E-07	3.54E-49	2.46E-93	6.50E-145	1.07E-205
1.832738625	1.42E-08	2.33E-55	5.84E-104	7.14E-155	2.39E-218
1.330197385	0.000939311	5.47E-26	3.64E-42	3.90E-60	1.17E-81
0.263597918	0.99950913	1	1	1	1
0.671953083	0.993008286	1	1	1	1
0.559791946	0.995653777	1	1	1	1
0.113892783	0.999651862	1	1	1	1
1.286100799	0.003079639	3.51E-25	1.61E-43	1.54E-57	3.59E-76
1.164270889	0.047436092	3.78E-15	2.37E-29	3.70E-42	1.06E-53
1.815624905	1.19E-08	2.55E-49	8.21E-91	6.93E-136	8.87E-196
0.261047346	0.999521541	1	1	1	1
1.776043321	1.16E-07	6.00E-48	2.63E-92	6.55E-139	4.98E-195
0.311303727	0.999308729	1	1	1	1
1.367797282	0.002821784	4.07E-29	2.04E-49	9.84E-70	5.23E-94
0.154393136	0.999591727	1	1	1	1
0.398780027	0.999192566	1	1	1	1
1.305636604	0.003102071	2.72E-25	9.57E-43	1.00E-58	2.10E-78
0.269702111	0.999539348	1	1	1	1
0.280027863	0.999423565	1	1	1	1
0.317886767	0.999166912	1	1	1	1
1.883639011	3.96E-09	2.89E-58	7.33E-111	6.91E-169	1.12E-236
1.8732204	1.67E-09	8.87E-56	3.99E-104	5.12E-156	6.89E-216
0.61298888	0.992424305	1	1	1	1
0.739348094	0.987031929	1	1	1	1
1.900030555	1.82E-10	1.21E-55	9.79E-106	1.30E-156	5.23E-224
0.879636249	0.910896305	0.999999387	1	1	1
0.165672657	0.999666516	1	1	1	1
0.575466694	0.997190093	1	1	1	1
0.983948186	0.781302326	0.896384949	0.528566183	0.865258059	0.999876939
1.66693275	1.32E-08	2.22E-47	6.06E-86	8.83E-129	1.56E-182
0.683089465	0.988577294	1	1	1	1
0.579984444	0.995432748	1	1	1	1
0.135691711	0.999664588	1	1	1	1
0.294238485	0.99942871	1	1	1	1
1.517518986	5.25E-06	2.12E-36	1.26E-62	1.25E-89	3.96E-124
1.622616844	3.43E-07	3.15E-42	3.43E-77	4.19E-113	2.28E-158
1.059672394	0.262785714	1.48E-07	9.54E-14	2.68E-18	6.55E-26
1.338307671	0.004157671	2.07E-25	9.10E-44	2.40E-61	5.80E-85
0.17567154	0.999613206	1	1	1	1
1.905512594	6.44E-09	2.95E-58	4.91E-112	1.32E-171	2.74E-243
1.099522816	0.293139883	6.56E-09	1.63E-17	5.49E-27	1.27E-36
0.644070798	0.994007816	1	1	1	1
1.636017857	2.22E-07	8.83E-45	1.17E-80	1.31E-117	7.58E-161
0.497792625	0.998273494	1	1	1	1
0.198774211	0.99960687	1	1	1	1
1.171389936	0.100597479	1.15E-13	1.24E-27	6.19E-41	2.01E-55
0.617170854	0.994196259	1	1	1	1
1.037217692	0.170561177	2.83E-06	2.74E-07	7.27E-10	3.18E-14
0.278619143	0.999428504	1	1	1	1
1.445830961	6.63E-06	8.67E-38	9.42E-62	1.50E-88	1.17E-118
0.274182877	0.999439634	1	1	1	1
0.975102656	0.648089818	0.794961839	0.998312337	0.999999186	1
1.690938093	3.83E-07	5.36E-46	1.26E-87	5.19E-131	2.46E-185
1.078056865	0.337787329	1.73E-05	5.86E-14	1.11E-20	1.19E-30
1.466485385	1.84E-05	5.60E-33	1.23E-56	2.59E-81	1.82E-112
1.405665417	5.33E-05	8.27E-36	2.37E-58	9.80E-80	6.15E-108
1.424947673	0.000984767	8.49E-32	6.67E-55	3.32E-79	8.10E-110
0.844478481	0.944380144	0.999999999	1	1	1
1.901011044	6.40E-10	1.49E-64	5.94E-118	3.30E-176	3.06E-249
1.661815329	1.22E-06	5.53E-46	2.10E-85	2.88E-128	7.63E-177
0.843170769	0.970715618	1	1	1	1
1.138250146	0.221338612	2.46E-11	5.52E-24	1.35E-35	1.84E-48
0.363031757	0.999069958	1	1	1	1
0.719257849	0.980111603	1	1	1	1
0.963731026	0.720774836	0.600171975	0.996868195	0.999999955	1
1.616884807	1.47E-06	1.70E-40	5.78E-73	9.76E-111	2.46E-155
1.884054391	3.39E-09	3.92E-55	3.51E-109	2.35E-165	8.33E-229
0.17931363	0.999631543	1	1	1	1
1.558630978	4.45E-06	3.64E-37	2.47E-65	7.72E-97	8.62E-138
1.833172549	3.09E-09	1.52E-56	1.21E-105	1.39E-155	4.61E-222
0.361159317	0.999039079	1	1	1	1
1.902189479	2.55E-09	2.21E-54	1.30E-103	1.89E-159	2.88E-228
1.44837773	0.00058522	2.01E-33	1.66E-57	7.15E-84	5.87E-118
0.505943655	0.997389282	1	1	1	1
0.753322902	0.951271459	1	1	1	1
1.125134363	0.332381126	1.70E-08	1.07E-16	6.94E-29	4.14E-44
1.414220407	0.000826584	1.39E-27	3.69E-48	2.78E-70	4.57E-100
1.004657569	0.624816657	0.001009549	0.000304432	0.025027299	0.014658311
0.764857547	0.984025409	1	1	1	1
0.644448963	0.992386824	1	1	1	1
0.346498989	0.999336151	1	1	1	1
1.005592991	0.749276147	0.005152544	0.000166543	0.00084905	0.022401942
0.923543401	0.856953293	0.999922862	1	1	1
0.361406338	0.999232557	1	1	1	1
0.294544978	0.999305226	1	1	1	1
0.104861054	0.999639996	1	1	1	1
0.458518357	0.997839722	1	1	1	1
1.847836082	3.16E-07	1.31E-51	7.68E-106	6.25E-164	6.59E-234
1.957874397	2.69E-10	3.98E-59	2.12E-115	5.04E-175	5.68E-248
1.576094128	1.41E-05	5.75E-41	1.55E-75	3.53E-112	4.52E-154
1.300751382	0.000546977	8.88E-27	2.22E-42	8.62E-58	4.89E-78
1.14354231	0.17059353	1.78E-10	4.47E-21	5.45E-33	2.11E-50
1.863051185	1.35E-09	5.09E-56	2.83E-103	4.19E-156	3.89E-219
0.536652321	0.996390319	1	1	1	1
0.909007179	0.810181154	0.999947	1	1	1
0.939360112	0.772819065	0.999695024	0.999999996	1	1
0.544967978	0.996750456	1	1	1	1
1.354308209	0.006421287	8.22E-24	2.42E-43	2.55E-62	3.69E-87
1.419619087	0.000199776	5.55E-33	2.38E-57	6.57E-83	4.70E-113
0.160964464	0.999531791	1	1	1	1
1.281680199	0.023131596	6.18E-22	7.98E-44	1.04E-61	1.23E-81
1.121528348	0.245490593	4.83E-11	4.75E-22	2.64E-33	1.52E-46
0.97840897	0.832997065	0.991718254	0.999997945	0.999999942	0.999999996
1.545471461	3.19E-05	9.93E-39	2.57E-68	1.65E-99	4.83E-140
1.035666176	0.789044809	0.09867171	1.26E-05	5.83E-09	1.33E-15
0.562129862	0.997213466	1	1	1	1
1.613032938	5.01E-06	1.42E-39	9.29E-74	3.89E-111	2.35E-156
0.846673383	0.971386938	1	1	1	1
0.632115329	0.993567333	1	1	1	1
1.845072493	1.96E-08	5.76E-52	3.71E-99	1.38E-146	7.29E-208
0.58602861	0.99815715	1	1	1	1
0.788685035	0.980750525	1	1	1	1
0.238873024	0.999447454	1	1	1	1
1.886595836	1.71E-10	8.14E-59	4.67E-106	1.02E-153	3.56E-212
0.611104518	0.995232297	1	1	1	1
1.476769618	3.30E-05	2.89E-33	1.32E-56	7.02E-84	7.08E-116
0.88212565	0.762011125	0.999883587	1	1	1
0.086827107	0.999656909	1	1	1	1
0.026979916	0.999666715	1	1	1	1
1.95613529	6.00E-11	1.20E-68	2.52E-129	3.82E-194	2.95E-270
0.817373831	0.934517824	0.999999997	1	1	1
1.297400076	0.005360691	1.83E-23	2.85E-40	1.78E-55	8.71E-74
1.014476817	0.608082544	0.000775362	0.000541557	4.55E-08	1.90E-09
0.858938386	0.922567678	0.999999999	1	1	1
1.071520725	0.495946348	1.94E-06	2.01E-12	1.08E-18	9.98E-27
1.193325227	0.104720916	5.00E-14	6.98E-29	5.87E-42	7.61E-55
1.78207266	1.04E-09	7.24E-53	2.21E-96	1.08E-141	7.18E-198
1.511363859	1.78E-06	3.16E-38	6.27E-65	2.50E-94	7.26E-130
0.057623061	0.999668326	1	1	1	1
0.918636146	0.898594027	0.99997592	1	1	1
0.682370656	0.987103409	1	1	1	1
0.88247015	0.750569143	0.999982989	1	1	1
1.877239321	4.46E-09	5.99E-59	3.12E-111	3.57E-163	4.54E-222
1.890217385	1.25E-08	1.56E-56	3.48E-109	1.27E-164	2.05E-230
1.046196804	0.388395676	3.26E-05	6.52E-11	1.04E-14	2.59E-19
0.067331712	0.999659607	1	1	1	1
1.664927385	3.64E-07	2.32E-44	3.02E-81	9.77E-122	4.40E-174
0.72499282	0.991115459	1	1	1	1
1.452499904	0.000359396	1.15E-32	4.77E-57	1.09E-83	6.01E-118
0.175310747	0.999600965	1	1	1	1
0.137004599	0.99960572	1	1	1	1
1.0226368	0.552816101	0.123345925	0.000681115	1.92E-07	1.43E-07
0.601963564	0.995766231	1	1	1	1
0.082811841	0.999663311	1	1	1	1
0.028645323	0.99967753	1	1	1	1
1.681214632	6.84E-07	1.53E-42	3.55E-80	1.17E-120	8.22E-173
1.114969417	0.442202629	2.03E-05	4.02E-15	5.41E-31	9.75E-43
0.732000636	0.991957494	1	1	1	1
1.105656805	0.120272916	6.15E-10	2.31E-19	7.09E-28	5.25E-38
0.09835048	0.99965038	1	1	1	1
1.387927597	0.000355993	1.51E-29	1.16E-48	5.14E-69	5.99E-98
0.394096151	0.999093208	1	1	1	1
1.546164264	6.04E-05	4.25E-33	1.43E-60	3.09E-93	4.95E-132
1.330062696	0.002232427	2.94E-26	1.92E-48	8.73E-69	6.88E-93
1.944951511	1.74E-11	5.64E-67	1.21E-123	2.13E-184	2.17E-261
0.716115986	0.980583134	1	1	1	1
1.164102431	0.142321284	3.29E-13	1.94E-29	6.18E-44	1.69E-56
0.102780063	0.999637624	1	1	1	1
1.950896221	2.97E-10	2.06E-61	1.64E-117	1.81E-180	1.70E-253
1.522169171	1.88E-05	5.50E-35	7.99E-62	9.41E-92	1.76E-129
0.577286625	0.995744226	1	1	1	1
0.519562378	0.998706778	1	1	1	1
1.698405113	2.66E-07	4.29E-45	3.85E-83	1.41E-121	1.35E-173
0.720575381	0.99181769	1	1	1	1
0.089314886	0.999668088	1	1	1	1
1.40833133	0.000488947	1.35E-31	6.92E-53	2.55E-76	5.22E-105
0.124594724	0.999592378	1	1	1	1
0.705646394	0.993630804	1	1	1	1
1.900817921	3.69E-09	2.10E-58	1.27E-112	1.16E-171	3.83E-243
1.423281905	0.000477921	2.32E-30	1.13E-51	2.06E-75	1.50E-105
1.509915941	5.48E-06	3.85E-38	5.59E-66	1.28E-95	3.00E-131
0.396641897	0.999077809	1	1	1	1
0.899257159	0.620031801	0.99468274	1	1	1
0.9770482	0.578033267	0.606077813	0.989682994	0.999981974	0.999999999
1.399144646	0.000695721	1.62E-30	3.73E-53	1.05E-75	2.63E-105
1.418236443	0.001498278	1.94E-30	2.81E-53	3.08E-77	9.48E-106
1.887801737	8.27E-09	4.35E-56	2.30E-109	5.38E-170	1.04E-243
0.377302926	0.999351022	1	1	1	1
0.581153332	0.996387828	1	1	1	1
1.826362074	1.08E-08	9.67E-51	6.33E-95	6.02E-142	2.30E-208
1.982315624	3.16E-10	3.22E-60	1.19E-116	3.12E-182	2.12E-260
1.684658996	6.45E-07	8.19E-41	2.21E-78	1.12E-120	1.90E-171
0.19890698	0.999508628	1	1	1	1
0.82442728	0.970017825	1	1	1	1
0.095959374	0.999637832	1	1	1	1
0.150751229	0.999576642	1	1	1	1
1.129716504	0.025337187	7.94E-14	3.19E-23	3.11E-32	3.37E-44
0.409966738	0.99826295	1	1	1	1
0.345019466	0.999226936	1	1	1	1
0.533869328	0.998024838	1	1	1	1
1.289448008	0.025868623	5.26E-23	4.67E-45	6.10E-62	7.15E-83
0.197185931	0.999548073	1	1	1	1
1.861070389	1.84E-09	3.40E-60	1.36E-115	3.59E-176	3.69E-245
0.394230983	0.999025534	1	1	1	1
0.82761563	0.942111585	1	1	1	1
1.752744527	1.48E-07	2.85E-45	7.75E-85	3.74E-130	2.40E-186
1.727953538	5.67E-09	5.12E-52	9.91E-97	1.63E-145	7.44E-199
0.125437287	0.999616144	1	1	1	1
1.775178853	8.29E-09	1.22E-54	7.42E-100	1.53E-148	7.96E-207
1.572661487	2.69E-05	4.54E-40	4.95E-72	6.55E-109	8.59E-151
0.85068771	0.953529837	0.999999999	1	1	1
0.837435727	0.932006961	1	1	1	1
1.925205948	9.16E-10	2.59E-62	6.42E-120	1.91E-176	2.52E-248
1.545983503	4.84E-05	9.94E-37	1.74E-65	4.80E-95	1.74E-133
1.026053356	0.413698402	0.000231799	0.001419127	0.00012288	1.99E-11
0.144988751	0.999616805	1	1	1	1
0.757351138	0.976117725	1	1	1	1
0.696618744	0.984985303	1	1	1	1
0.039344328	0.999663602	1	1	1	1
0.345849828	0.9987945	1	1	1	1
0.73846738	0.987821884	1	1	1	1
0.740451391	0.987378256	1	1	1	1
1.750869785	3.17E-07	1.05E-44	1.23E-86	1.66E-130	4.34E-186
1.118219679	0.130964512	4.47E-12	2.51E-24	2.78E-35	2.78E-44
1.182617846	0.006266997	9.77E-19	2.56E-33	2.63E-46	4.87E-60
1.67101683	1.49E-05	6.83E-44	3.23E-87	8.32E-132	2.00E-185
1.349801627	0.007923908	1.34E-25	1.01E-47	6.47E-68	1.99E-91
0.601664547	0.994655149	1	1	1	1
1.011227153	0.680468517	0.010356876	0.001414014	0.000270349	1.09E-06
1.167184625	0.096314094	9.89E-15	2.89E-30	8.70E-43	4.21E-57
1.60349306	1.05E-06	6.26E-45	6.49E-79	3.67E-115	2.33E-160
1.311449259	0.003627457	3.56E-27	5.03E-49	8.26E-68	1.05E-89
1.202264636	0.016159713	3.55E-20	2.89E-35	2.23E-49	3.94E-64
1.606734482	9.85E-06	1.04E-40	3.05E-74	1.09E-110	3.41E-157
1.737391467	1.45E-07	1.32E-46	1.29E-89	2.80E-136	8.39E-194
1.494534336	2.94E-05	1.51E-34	1.29E-60	2.77E-89	6.34E-126
0.555962385	0.997928215	1	1	1	1
0.390144623	0.998789277	1	1	1	1
1.318986272	0.004592569	6.62E-27	9.72E-48	1.86E-64	2.34E-83
0.717357571	0.97534287	1	1	1	1
0.628227921	0.995113057	1	1	1	1
1.019242044	0.363020468	0.000199723	3.65E-08	1.31E-08	2.88E-09
1.252366976	0.000587734	3.44E-25	1.62E-40	2.44E-53	4.53E-69
0.819625651	0.957704945	1	1	1	1
0.998284856	0.510948058	2.16E-05	5.13E-05	0.001220208	0.029738608
0.27599738	0.999456869	1	1	1	1
1.830809061	5.01E-08	2.52E-51	6.47E-100	7.34E-151	1.79E-208
1.860465438	2.98E-08	2.55E-55	1.97E-103	4.32E-158	6.05E-229
1.215900057	0.011947671	1.10E-18	1.06E-35	4.65E-49	1.38E-63
1.00613864	0.408385987	0.000467634	0.05367641	0.006346283	0.001309744
0.150613616	0.999589756	1	1	1	1
0.352456713	0.999182378	1	1	1	1
1.770020822	3.39E-07	6.27E-46	7.88E-87	5.48E-134	3.18E-194
1.968535527	3.66E-10	2.10E-65	7.43E-125	1.26E-190	5.56E-274
1.782806735	2.06E-09	2.67E-55	6.88E-101	8.29E-154	1.96E-215
1.479941485	7.83E-05	5.79E-36	7.82E-64	5.19E-91	7.14E-124
0.243946732	0.999475129	1	1	1	1
0.504570753	0.99825173	1	1	1	1
1.913918412	8.11E-11	2.38E-67	8.71E-126	4.54E-186	8.71E-262
0.383247855	0.999309711	1	1	1	1
1.18921317	0.095958776	9.43E-17	5.53E-34	4.97E-48	1.82E-62
0.261018719	0.99942785	1	1	1	1
0.65288662	0.992576901	1	1	1	1
1.345487461	0.000149079	3.98E-30	1.46E-48	8.57E-66	2.79E-89
0.343241757	0.999082531	1	1	1	1
1.657963179	1.39E-06	4.13E-44	6.23E-84	7.95E-128	1.72E-180
0.289873135	0.999373262	1	1	1	1
1.539818696	2.84E-05	7.01E-33	3.04E-60	1.41E-90	2.86E-126
1.575018776	2.86E-06	6.65E-40	4.78E-72	1.46E-104	7.16E-142
0.726814246	0.956724266	1	1	1	1
0.568978169	0.99704606	1	1	1	1
0.129802016	0.999601032	1	1	1	1
0.949825094	0.740987204	0.99903788	0.999999805	1	1
1.078807715	0.118856128	3.07E-11	6.41E-19	1.39E-24	2.38E-30
0.436909216	0.998788107	1	1	1	1
1.762456384	1.19E-07	1.07E-46	2.18E-89	6.87E-134	8.64E-192
0.615478099	0.99596403	1	1	1	1
1.461778977	3.74E-05	1.36E-32	2.81E-57	1.12E-84	3.51E-121
1.665147518	8.81E-08	1.39E-45	5.09E-82	6.18E-124	6.29E-172
0.885111572	0.921571831	0.999998876	1	1	1
1.503217407	3.57E-05	3.07E-37	1.70E-63	3.56E-89	1.40E-126
0.67920689	0.991608325	1	1	1	1
1.648139553	3.46E-06	4.27E-44	6.28E-81	7.71E-118	6.96E-167
0.549106063	0.99577412	1	1	1	1
0.910026807	0.881469294	0.999999724	1	1	1
1.923195726	4.10E-10	1.43E-61	2.14E-120	8.32E-182	2.20E-254
1.046259991	0.371933223	5.00E-07	7.63E-13	9.11E-16	2.37E-18
1.826529172	4.08E-09	5.14E-57	3.19E-108	3.42E-162	7.45E-229
1.891499922	6.21E-10	8.39E-56	5.78E-108	9.06E-164	2.25E-228
1.41875347	5.94E-05	1.33E-31	1.96E-52	5.85E-75	3.92E-104
0.994685577	0.70740166	0.211198961	0.2858275	0.135875926	0.903427947
1.848729168	1.26E-08	3.70E-52	1.23E-98	2.08E-149	3.88E-211
1.314597421	0.004320202	2.14E-25	5.57E-43	6.23E-60	7.85E-82
0.71437051	0.990584073	1	1	1	1
1.829418318	1.86E-09	1.97E-54	1.22E-101	3.89E-154	3.95E-214
0.733463482	0.987516276	1	1	1	1
0.684968221	0.987638714	1	1	1	1
0.35998357	0.999037274	1	1	1	1
0.19265701	0.999647379	1	1	1	1
0.4434252	0.998204369	1	1	1	1
0.949580038	0.776240775	0.999046358	0.999999664	1	1
0.656251042	0.994662014	1	1	1	1
1.845701955	3.30E-09	2.47E-58	6.46E-110	7.02E-165	6.86E-232
0.46520162	0.998943724	1	1	1	1
0.525259284	0.997892392	1	1	1	1
0.562880765	0.997478691	1	1	1	1
1.294808066	0.000890899	3.66E-26	1.05E-43	6.07E-60	8.12E-80
0.586162441	0.997502506	1	1	1	1
0.404227222	0.999174962	1	1	1	1
1.494143488	6.11E-05	2.08E-35	9.19E-62	1.86E-87	6.15E-123
0.81264377	0.972430801	1	1	1	1
0.255535565	0.999433676	1	1	1	1
0.486036518	0.998716523	1	1	1	1
0.716996166	0.990356524	1	1	1	1
0.406988439	0.999051296	1	1	1	1
1.4155062	0.000175851	1.08E-31	1.59E-52	3.28E-77	7.11E-106
0.893147934	0.845383952	0.999989381	1	1	1
0.027605818	0.999667772	1	1	1	1
1.526992239	8.15E-05	3.12E-36	1.71E-63	1.58E-95	9.75E-134
0.202531191	0.999526728	1	1	1	1
0.966346796	0.755674794	0.940475622	0.999985296	0.999999918	1
0.449389349	0.998557766	1	1	1	1
0.366765627	0.999093445	1	1	1	1
1.535482424	6.15E-06	2.06E-41	8.44E-73	5.95E-105	1.56E-144
1.858950417	1.38E-07	2.56E-47	4.45E-98	8.13E-154	2.92E-216
1.901044302	5.39E-09	8.62E-54	3.27E-101	9.90E-153	4.19E-218
0.576735803	0.996562549	1	1	1	1
0.208030802	0.999580829	1	1	1	1
0.299185751	0.99954296	1	1	1	1
0.013455427	0.999673563	1	1	1	1
1.059117133	0.240413574	3.05E-07	6.09E-14	3.04E-20	1.44E-22
0.174974752	0.999638253	1	1	1	1
1.411151765	0.001143698	1.54E-29	2.42E-51	5.92E-73	2.40E-103
1.268628449	0.001165541	1.83E-24	2.07E-42	7.65E-58	1.76E-75
1.071769696	0.36186225	1.26E-07	1.92E-15	6.23E-21	3.83E-28
1.176941834	0.166454738	4.84E-13	6.83E-28	3.59E-44	1.72E-59
1.334624502	0.0019015	2.31E-27	1.54E-45	2.07E-62	2.52E-83
0.577543144	0.995963073	1	1	1	1
1.455172967	2.45E-05	9.85E-35	1.73E-59	7.36E-85	6.11E-117
1.873585268	1.07E-09	1.32E-59	1.07E-112	1.29E-166	2.12E-233
0.139695078	0.999633449	1	1	1	1
1.1325979	0.063792081	3.96E-15	8.66E-24	5.22E-33	1.44E-45
1.379552353	0.00081535	1.82E-30	2.68E-51	6.80E-73	1.28E-101
0.98445563	0.774202853	0.777044061	0.972880505	0.999866884	0.999995346
0.795446207	0.981919075	1	1	1	1
0.11097576	0.999644234	1	1	1	1
1.495821709	3.21E-05	6.96E-33	4.02E-56	2.33E-85	6.56E-120
0.24813702	0.999498458	1	1	1	1
1.364208391	0.004198344	9.66E-27	1.01E-49	3.05E-69	1.09E-95
0.896306974	0.778297907	0.999998978	1	1	1
1.54485144	1.97E-05	1.25E-36	1.77E-66	1.64E-97	1.78E-137
0.438544527	0.99883925	1	1	1	1
1.68019418	6.96E-07	2.24E-46	1.08E-84	7.39E-126	4.55E-175
1.548736602	1.88E-05	7.33E-37	2.72E-66	8.50E-99	2.77E-137
0.961122351	0.712428122	0.993740091	0.999998213	1	1
1.414765021	9.70E-05	1.69E-32	1.74E-53	7.71E-74	9.31E-103
0.41195993	0.998423829	1	1	1	1
1.246506694	0.011091368	4.72E-21	1.13E-37	3.10E-52	2.41E-69
0.599669692	0.99511231	1	1	1	1
0.999638281	0.315275958	0.000170493	0.000135585	0.000114858	0.105275045
0.817243386	0.967060969	1	1	1	1
0.96404982	0.444180736	0.003773884	0.160714851	0.999850142	1
1.573019879	1.42E-06	2.60E-44	1.67E-76	8.77E-111	1.76E-151
1.297233546	0.011480142	2.51E-21	9.93E-42	4.02E-59	5.86E-81
1.816607246	3.96E-07	9.93E-48	1.02E-91	7.42E-141	3.54E-203
0.24107458	0.999453422	1	1	1	1
0.052913228	0.999663277	1	1	1	1
1.72779242	2.97E-07	6.95E-45	7.16E-83	2.86E-124	1.63E-181
0.023820265	0.999667631	1	1	1	1
0.875947805	0.894119123	0.999995906	1	1	1
0.961356079	0.797181971	0.993764723	0.999979377	0.999999982	1
0.47827616	0.9984736	1	1	1	1
0.121910029	0.999650226	1	1	1	1
0.875976592	0.837634091	0.999999627	1	1	1
0.054888086	0.999653254	1	1	1	1
1.472621805	6.35E-05	3.27E-34	7.13E-58	1.24E-84	4.57E-120
0.278299803	0.999428603	1	1	1	1
1.868932188	1.34E-08	1.82E-53	4.06E-102	2.97E-160	7.82E-235
0.599468258	0.995419079	1	1	1	1
0.817390151	0.9378776	0.999999999	1	1	1
0.745934594	0.956442936	1	1	1	1
0.179362106	0.9996093	1	1	1	1
1.638388655	1.73E-06	1.73E-44	1.84E-83	1.01E-124	2.46E-175
0.345213898	0.999387491	1	1	1	1
0.524167997	0.997043451	1	1	1	1
0.320652831	0.999250135	1	1	1	1
1.131004812	0.034150461	9.27E-16	9.10E-29	2.84E-37	5.25E-49
1.104575225	0.054795886	2.92E-11	1.18E-19	9.90E-27	1.98E-36
1.372387375	0.00049401	5.08E-29	2.69E-49	4.60E-71	1.19E-96
1.126720359	0.191892812	6.11E-10	6.99E-21	3.98E-34	1.49E-50
1.684144304	5.38E-08	5.87E-45	1.33E-79	7.40E-115	1.47E-159
1.08159483	0.098394944	8.10E-11	8.01E-20	5.04E-23	1.49E-28
1.019061274	0.421886743	9.65E-06	5.78E-05	5.22E-06	1.42E-06
1.601426571	3.85E-06	6.32E-41	4.18E-74	1.92E-110	9.89E-156
0.743812269	0.982712335	1	1	1	1
1.90935291	4.23E-09	7.68E-55	3.28E-108	4.78E-167	1.24E-238
0.664055474	0.985947278	1	1	1	1
0.952500464	0.780948486	0.696861134	0.999971734	1	1
1.878102007	1.93E-09	6.95E-57	1.45E-108	6.34E-161	2.74E-226
1.59023048	2.33E-05	1.80E-38	1.34E-70	4.68E-108	2.37E-152
0.227258785	0.999481516	1	1	1	1
1.029120925	0.60726526	0.000948889	1.47E-06	2.60E-09	7.01E-13
0.216888003	0.999508702	1	1	1	1
0.826468441	0.867130367	1	1	1	1
0.611723705	0.990539563	1	1	1	1
0.104669939	0.999657884	1	1	1	1
0.935972062	0.883652227	0.999768192	1	1	1
1.743759726	1.37E-07	3.42E-48	1.90E-93	7.30E-139	1.45E-191
1.057754141	0.547493304	0.000110469	2.99E-09	1.29E-14	4.56E-23
0.421129936	0.998908348	1	1	1	1
1.199351838	0.07938828	7.39E-17	8.20E-33	3.42E-47	1.17E-61
0.109041535	0.999660834	1	1	1	1
0.254615258	0.99936354	1	1	1	1
1.272722077	0.004594028	4.98E-23	1.90E-42	2.52E-58	1.93E-76
0.81052504	0.971600901	1	1	1	1
1.79396011	3.35E-07	3.70E-51	2.07E-97	5.24E-149	2.08E-216
1.41537336	0.000169979	3.09E-32	6.21E-55	2.40E-79	3.54E-109
1.024487789	0.474444506	0.000486772	2.76E-05	8.51E-09	2.38E-11
1.209294835	0.022107453	8.41E-21	7.58E-38	6.29E-54	5.54E-68
0.147311276	0.999660769	1	1	1	1
0.063942533	0.99966187	1	1	1	1
0.141899319	0.999602699	1	1	1	1
1.469253551	1.50E-05	1.20E-35	3.30E-60	6.88E-83	4.24E-114
0.35545184	0.999345652	1	1	1	1
0.08073723	0.999656824	1	1	1	1
1.987349781	1.24E-09	2.58E-59	2.27E-115	2.32E-179	9.10E-261
0.334716039	0.999289895	1	1	1	1
1.670155109	8.21E-06	2.34E-41	1.04E-78	2.63E-118	6.14E-170
0.41040172	0.999196231	1	1	1	1
0.616025117	0.993243366	1	1	1	1
0.828026458	0.950317525	1	1	1	1
1.737241262	1.14E-07	4.25E-49	6.88E-92	8.57E-137	1.39E-189
1.7332939	4.63E-07	2.88E-49	1.35E-95	1.18E-144	2.84E-204
1.422685856	0.00069701	2.87E-32	9.60E-55	5.65E-78	1.70E-109
0.49961854	0.997879573	1	1	1	1
0.173965834	0.999564984	1	1	1	1
0.542668198	0.996941298	1	1	1	1
1.560358534	1.34E-05	1.63E-38	7.93E-69	1.08E-102	1.17E-143
0.283588133	0.99930521	1	1	1	1
1.216154225	0.048875588	1.09E-16	6.82E-33	2.06E-46	4.57E-62
1.923599633	1.37E-09	6.74E-58	3.57E-109	5.19E-170	3.43E-245
0.805123288	0.975820143	1	1	1	1
1.382292648	0.000954411	1.15E-30	8.33E-51	3.07E-72	1.83E-97
1.115967546	0.11452439	2.13E-11	5.65E-23	8.04E-32	1.13E-44
0.147694659	0.999651438	1	1	1	1
1.65050614	2.71E-07	2.56E-44	1.38E-80	4.93E-117	1.46E-167
0.359567833	0.999330815	1	1	1	1
0.430462762	0.998241833	1	1	1	1
0.143950413	0.999644374	1	1	1	1
0.004548876	0.999673357	1	1	1	1
1.045819069	0.282957413	7.27E-06	6.97E-10	1.20E-14	2.59E-19
1.24281559	0.002880788	3.48E-21	1.72E-37	1.06E-51	2.50E-70
1.150166587	0.011522226	2.52E-17	2.14E-29	2.01E-40	4.08E-52
0.216877844	0.999478332	1	1	1	1
1.466359822	6.46E-06	5.83E-39	2.56E-65	2.34E-92	2.26E-122
0.824560233	0.956770959	1	1	1	1
1.623467184	3.33E-07	7.47E-42	1.10E-73	2.80E-109	7.02E-152
0.912831461	0.873294838	0.999794418	1	1	1
0.817294639	0.951821403	1	1	1	1
0.127274063	0.999640089	1	1	1	1
1.933199228	1.37E-10	7.78E-63	2.61E-120	5.05E-181	4.60E-257
0.273859207	0.999526385	1	1	1	1
0.845795597	0.953480643	1	1	1	1
0.687781506	0.990634142	1	1	1	1
1.351959062	0.002410282	5.03E-26	4.75E-49	6.26E-69	1.22E-94
0.31940237	0.999440373	1	1	1	1
0.05494044	0.999667657	1	1	1	1
0.734584294	0.967825003	1	1	1	1
1.926949912	5.23E-09	1.30E-60	2.17E-116	2.43E-177	1.07E-255
0.900735871	0.797880667	0.999802339	1	1	1
0.075844307	0.99965777	1	1	1	1
1.299646102	0.005903663	1.90E-22	1.13E-39	1.39E-54	4.74E-73
0.416017772	0.999012809	1	1	1	1
1.395203218	0.001180942	3.32E-29	1.90E-52	8.40E-76	1.18E-104
0.597713739	0.996098024	1	1	1	1
1.3756811	0.000568257	8.82E-33	1.22E-54	7.82E-76	4.03E-104
0.18141603	0.999591594	1	1	1	1
1.909726191	2.35E-09	1.03E-56	4.46E-106	1.85E-160	3.11E-234
0.047923921	0.999677154	1	1	1	1
0.419603194	0.999213799	1	1	1	1
0.38459597	0.999148609	1	1	1	1
1.633430941	6.86E-08	2.95E-44	2.26E-79	9.68E-117	3.79E-161
0.773011012	0.958692422	1	1	1	1
1.330785107	0.013905381	4.86E-24	3.89E-44	1.02E-61	5.95E-83
1.683561831	3.81E-07	2.69E-43	9.58E-80	2.25E-120	3.51E-170
0.624383126	0.996750753	1	1	1	1
0.676645122	0.990560735	1	1	1	1
0.448463795	0.998854252	1	1	1	1
0.443663835	0.99894087	1	1	1	1
1.759920626	4.23E-08	1.22E-48	4.08E-93	1.33E-141	1.91E-196
0.214998019	0.999538909	1	1	1	1
0.784210802	0.969113095	1	1	1	1
0.568443237	0.997028895	1	1	1	1
1.242922089	0.010018207	2.19E-21	2.51E-37	1.21E-50	3.03E-65
1.625334843	2.14E-05	5.33E-36	4.92E-69	2.33E-107	2.47E-155
1.257467953	0.007767499	8.05E-22	9.52E-38	2.38E-53	4.55E-72
0.461320844	0.998066592	1	1	1	1
1.825698368	1.15E-09	4.00E-57	6.69E-105	2.06E-154	3.55E-215
1.651393063	4.25E-07	1.44E-43	3.29E-81	7.14E-119	3.04E-165
1.763361988	8.28E-08	8.10E-48	2.91E-89	2.14E-135	9.28E-195
1.231839928	0.014033346	2.37E-17	1.71E-33	1.11E-47	2.04E-63
1.716944987	3.65E-08	1.80E-46	2.13E-86	1.50E-127	9.03E-178
1.389088887	0.000953501	2.44E-29	9.99E-51	4.58E-73	3.08E-98
0.419504549	0.998868164	1	1	1	1
0.595073321	0.996191443	1	1	1	1
0.609170081	0.996635184	1	1	1	1
0.129002176	0.999601281	1	1	1	1
1.924782239	2.03E-09	4.35E-56	1.98E-102	4.25E-154	3.81E-218
1.787271902	2.35E-08	2.17E-47	3.23E-90	9.56E-137	2.81E-196
1.539300427	6.92E-06	1.29E-35	1.29E-62	1.58E-92	4.92E-125
0.049560488	0.999676934	1	1	1	1
1.313476338	0.000637419	5.89E-29	2.27E-47	8.63E-64	3.48E-85
0.577746074	0.99571836	1	1	1	1
0.009537998	0.999672755	1	1	1	1
0.815010146	0.952779221	0.999999999	1	1	1
1.504632775	0.000320635	9.50E-37	2.63E-65	1.72E-98	8.18E-138
0.472099796	0.998687365	1	1	1	1
0.819266537	0.950177312	1	1	1	1
1.659627645	2.33E-06	4.59E-43	7.00E-83	7.65E-126	1.08E-176
1.205617825	0.004221875	7.26E-21	2.35E-34	6.77E-46	5.72E-58
0.398248507	0.999011118	1	1	1	1
0.329448307	0.999366941	1	1	1	1
1.164665753	0.014858127	9.19E-16	5.78E-29	1.39E-41	2.84E-57
0.414484475	0.99860549	1	1	1	1
1.853569419	2.66E-09	8.59E-57	1.32E-108	1.23E-161	3.73E-226
0.366416212	0.999129634	1	1	1	1
0.18924926	0.999560719	1	1	1	1
1.913113536	6.68E-10	1.15E-66	2.42E-123	5.52E-184	6.68E-255
1.470745845	4.78E-05	3.63E-38	1.27E-68	2.57E-100	1.36E-135
0.18257965	0.999554466	1	1	1	1
