# Supplementary material for: Data-informed deep optimization
Source: PLoS One. 2022 Jun 23;17(6):e0270191. doi: 10.1371/journal.pone.0270191 (PMC9223370; doi:10.1371/journal.pone.0270191)
Supplement: S1 Data — (ZIP) [file pone.0270191.s001.zip › S_data_csv/Fig7a.csv]

sigma	0	0.0001	0.0002	0.0003	0.0004	0.0005	0.0006	0.0007	0.0008	0.0009	0.001	0.002	0.003	0.004	0.005	0.006	0.007	0.008	0.009	0.01	0.02	0.03	0.04	0.05	0.06	0.07	0.08	0.09
accuracy of classifier_3000	54.34782609	54.37681159	54.73913043	54.85507246	55.07246377	55.42028986	55.08695652	54.62318841	54.39130435	55.37681159	55.27536232	55.13043478	56.53623188	58.47826087	59.13043478	61.17391304	63.73913043	64.47826087	67.05797101	68.28985507	82.37681159	92.23188406	96.97101449	98.86956522	99.8115942	99.94202899	99.98550725	99.98550725
accuracy of classifier_11081	43.00518135	45.64766839	48.20725389	49.4507772	50.13471503	49.96891192	52	50.48704663	51.75129534	52.3626943	52.60103627	54.82901554	57.73056995	60.76683938	62.79792746	65.29533679	66.16580311	69.33678756	70.3626943	72.5388601	87.69948187	94.67357513	98.3626943	99.48186528	99.87564767	99.97927461	99.98963731	100
accuracy of classifier_20690	50.80645161	52.17741935	51.40322581	51.16129032	51.56451613	51.30645161	52.96774194	51.17741935	52.75806452	52.33870968	52.37096774	56.56451613	58.03225806	63.12903226	67.25806452	69.40322581	72.85483871	74.32258065	76.14516129	80.19354839	91.5	96.53225806	99.11290323	99.69354839	99.90322581	100	100	100
accuracy of classifier_28233	43.67816092	48.55172414	49.65517241	51.31034483	52.43678161	53.54022989	54.89655172	54.3908046	56.04597701	55.56321839	57.1954023	61.31034483	65.26436782	69.03448276	72.64367816	74.29885057	78.48275862	80.55172414	81.17241379	83.10344828	93.49425287	97.54022989	99.12643678	99.67816092	100	100	100	100
accuracy of classifier_35544	50.96153846	51.61538462	53.59615385	55.80769231	56.09615385	55.44230769	56.90384615	59.61538462	60.21153846	60.13461538	61.69230769	69.92307692	76.25	80.30769231	83.86538462	86.51923077	88.61538462	90.09615385	90.63461538	92.34615385	96.84615385	99.11538462	99.75	99.92307692	99.94230769	100	100	100
