# Supplementary material for: Data-informed deep optimization
Source: PLoS One. 2022 Jun 23;17(6):e0270191. doi: 10.1371/journal.pone.0270191 (PMC9223370; doi:10.1371/journal.pone.0270191)
Supplement: S1 Data — (ZIP) [file pone.0270191.s001.zip › S_data_csv/Fig4.csv]

epoch	training loss	test loss
1	0.844726651	0.468816095
2	0.511206078	0.463236664
3	0.397774986	0.353542218
4	0.327630526	0.31014547
5	0.424019943	0.339708661
6	0.332106933	0.268329544
7	0.314219907	0.276416806
8	0.254498489	0.216436158
9	0.247716176	0.226204407
10	0.229957304	0.221643309
11	0.215457204	0.195669595
12	0.212043129	0.206621336
13	0.184534322	0.165891119
14	0.17578646	0.181903267
15	0.220226401	0.215414596
16	0.211556776	0.202170492
17	0.191756013	0.188717423
18	0.186774181	0.184832053
19	0.181182852	0.176344238
20	0.179627329	0.171788075
21	0.160829866	0.13977974
22	0.157477037	0.160808584
23	0.1513836	0.152942887
24	0.143277677	0.136512265
25	0.14725421	0.146997695
26	0.134678741	0.114993247
27	0.121593152	0.143280898
28	0.140863261	0.139594631
29	0.138066398	0.124191285
30	0.130938708	0.12862091
31	0.1160053	0.109325249
32	0.127647435	0.113558275
33	0.111226733	0.109529846
34	0.13971466	0.118393031
35	0.137406971	0.141240264
36	0.121245635	0.125689126
37	0.123435289	0.149059921
38	0.119309938	0.123701992
39	0.105684117	0.118848527
40	0.107818844	0.125484093
41	0.111233157	0.113340445
42	0.102745292	0.105713931
43	0.115224741	0.150764496
44	0.104508913	0.13036667
45	0.103122005	0.152830259
46	0.099332411	0.118395935
47	0.096957063	0.113922989
48	0.092348081	0.103924773
49	0.095173273	0.112479619
50	0.096942873	0.106004302
51	0.098250656	0.104178919
52	0.091108879	0.104187909
53	0.088164984	0.110910055
54	0.086796067	0.088910917
55	0.101975763	0.095248925
56	0.084594056	0.089184232
57	0.095077077	0.099635791
58	0.080239143	0.104772676
59	0.098108589	0.106979625
60	0.095795353	0.102778611
61	0.089254526	0.114454748
62	0.094611001	0.116800015
63	0.084597235	0.108044803
64	0.092925031	0.110689962
65	0.091978814	0.109579544
66	0.09106714	0.10914015
67	0.082195396	0.107588466
68	0.083645884	0.079041801
69	0.082146563	0.097841286
70	0.099529296	0.118160102
71	0.098666905	0.097510695
72	0.09469672	0.09797956
73	0.099839172	0.128199191
74	0.09886102	0.108353559
75	0.095250663	0.100138018
76	0.095137785	0.10049815
77	0.097340884	0.110499075
78	0.094281876	0.113886266
79	0.093971556	0.122879501
80	0.096459372	0.112412974
81	0.095597668	0.106543068
82	0.087903679	0.103311058
83	0.090898497	0.101983212
84	0.08918911	0.120164118
85	0.088531303	0.094178768
86	0.091032898	0.103124437
87	0.09017393	0.105632606
88	0.087153814	0.10098664
89	0.096135164	0.112431384
90	0.083534619	0.097525845
91	0.089355135	0.105212859
92	0.09039405	0.105901784
93	0.08749566	0.102240224
94	0.086156374	0.103782706
95	0.084139183	0.101694906
96	0.088460332	0.107102662
97	0.082914583	0.0922414
98	0.083990602	0.098099537
99	0.082972181	0.107518968
100	0.084954728	0.100067887
101	0.083453221	0.101211565
102	0.081089538	0.09657298
103	0.076890413	0.101482433
104	0.083526377	0.0968543
105	0.08065294	0.102369971
106	0.082041816	0.109370664
107	0.078982304	0.091846406
108	0.079569912	0.102506791
109	0.078136969	0.086802869
110	0.071984445	0.08673819
111	0.065679693	0.086472759
112	0.068429551	0.077882509
113	0.069598936	0.085687099
114	0.070592401	0.090528154
115	0.070842747	0.081366007
116	0.075629037	0.080981051
117	0.068266289	0.078325196
118	0.075183161	0.085498689
119	0.069679796	0.084427678
120	0.072990852	0.086005595
121	0.070233461	0.081491186
122	0.073914238	0.084514519
123	0.073744515	0.076600747
124	0.065748032	0.080614727
125	0.067259458	0.079688431
126	0.064339466	0.074456825
127	0.065604283	0.07487724
128	0.064611502	0.074934251
129	0.068343717	0.085727351
130	0.067341065	0.075639735
131	0.063627049	0.079437246
132	0.059945717	0.069482819
133	0.066571597	0.068519796
134	0.059147939	0.074925823
135	0.07372042	0.082215185
136	0.063330944	0.07770013
137	0.069795562	0.079471808
138	0.066095627	0.078086829
139	0.06928427	0.080144699
140	0.067398694	0.079458237
141	0.065381028	0.078523193
142	0.065274597	0.088150252
143	0.065379528	0.07972444
144	0.068262478	0.073009758
145	0.067541536	0.081387624
146	0.061232112	0.073435536
147	0.060209838	0.074607881
148	0.066139563	0.078610446
149	0.063642894	0.075921365
150	0.068608644	0.084335918
151	0.063638312	0.078847362
152	0.067838404	0.082518355
153	0.058012912	0.070083415
154	0.066332746	0.085041477
155	0.062414412	0.075796374
156	0.064004746	0.08624277
157	0.062745778	0.07391063
158	0.065062447	0.076726696
159	0.060042245	0.070520904
160	0.062354283	0.079930528
161	0.059308577	0.075489155
162	0.066222224	0.081671882
163	0.055440087	0.074874087
164	0.063655608	0.077040092
165	0.064547181	0.079091979
166	0.060672087	0.080776107
167	0.057780961	0.076259369
168	0.062199815	0.070667488
169	0.057224201	0.070430992
170	0.062740153	0.079340244
171	0.060252022	0.072419644
172	0.069584433	0.086501999
173	0.066935615	0.08195259
174	0.070105893	0.085403463
175	0.069370806	0.099200187
176	0.067567562	0.095660751
177	0.067851913	0.089690692
178	0.066866109	0.087796451
179	0.068139702	0.090175017
180	0.066757162	0.096101792
181	0.065650331	0.084189299
182	0.06596754	0.089813495
183	0.066784373	0.091818493
184	0.063278133	0.084293098
185	0.065581975	0.099459604
186	0.064833712	0.084315803
187	0.061857228	0.085114407
188	0.067690794	0.087143699
189	0.063595227	0.089439681
190	0.063903052	0.089495307
191	0.065033037	0.090479155
192	0.065555084	0.090732869
193	0.059401939	0.074826628
194	0.059124495	0.073801916
195	0.060000217	0.079612252
196	0.05474458	0.075066173
197	0.053645999	0.075042052
198	0.055550615	0.068443567
199	0.060488174	0.082966915
200	0.05589477	0.074769828
201	0.056245228	0.082884509
202	0.06762478	0.088941184
203	0.063587231	0.087847753
204	0.064580883	0.097866373
205	0.063524042	0.085225261
206	0.063448014	0.092788904
207	0.064071905	0.093500264
208	0.056945671	0.077314746
209	0.062705209	0.086262769
210	0.061042004	0.084406094
211	0.059263024	0.076851856
212	0.059055435	0.087370891
213	0.058406293	0.084418816
214	0.062997958	0.090636827
215	0.059035035	0.079829715
216	0.067632736	0.08878063
217	0.060557102	0.09008637
218	0.060166689	0.080674703
219	0.06110866	0.089006765
220	0.061990452	0.09161783
221	0.060669822	0.076510935
222	0.056256892	0.07782468
223	0.0635644	0.090066249
224	0.059588444	0.081272693
225	0.060061632	0.090380198
226	0.061217624	0.085840675
227	0.061713307	0.0879456
228	0.059597575	0.081192098
229	0.056920971	0.073816394
230	0.053752729	0.08236713
231	0.059268215	0.08390053
232	0.056977481	0.079617207
233	0.062081853	0.089079574
234	0.054194321	0.086015362
235	0.057655321	0.098662798
236	0.055967947	0.076864363
237	0.05545392	0.073023336
238	0.059163432	0.09424438
239	0.055154276	0.084808344
240	0.060565579	0.086008936
241	0.056300465	0.083857557
242	0.059566588	0.077734028
243	0.065195658	0.099806595
244	0.057151304	0.089021099
245	0.057011788	0.079437179
246	0.052639215	0.069499513
247	0.051621863	0.072254581
248	0.056381901	0.078835851
249	0.053032091	0.071794068
250	0.058304742	0.08165209
251	0.056473112	0.088484935
252	0.053759001	0.086926523
253	0.055188618	0.090344344
254	0.056443047	0.079630725
255	0.056354797	0.089678375
256	0.058292067	0.083333084
257	0.054970296	0.085663368
258	0.056336564	0.085991135
259	0.052523118	0.08902368
260	0.058719502	0.076205041
261	0.057516257	0.083634372
262	0.055233268	0.084139119
263	0.056733639	0.085769624
264	0.055704983	0.076604464
265	0.054361678	0.081574512
266	0.05653714	0.087060096
267	0.05418542	0.085409433
268	0.052447287	0.077548706
269	0.050266783	0.073136472
270	0.052093602	0.08509136
271	0.051012758	0.074105907
272	0.048829944	0.078795625
273	0.055852312	0.082333326
274	0.053946965	0.08408756
275	0.055210219	0.083966794
276	0.05298563	0.092577814
277	0.056875623	0.087030411
278	0.051616746	0.08150931
279	0.04970388	0.076072043
280	0.059898836	0.086933423
281	0.053612091	0.081821104
282	0.05541417	0.085445208
283	0.05426096	0.078847011
284	0.052174428	0.080719476
285	0.054533012	0.081914528
286	0.05526163	0.088704182
287	0.056329738	0.082218821
288	0.0546152	0.07752684
289	0.054497829	0.085734722
290	0.053603898	0.078117272
291	0.050774113	0.082311591
292	0.052353643	0.081608873
293	0.054152599	0.082919156
294	0.053552086	0.091561785
295	0.053161555	0.085703022
296	0.054294868	0.087997459
297	0.052110918	0.081661874
298	0.054668332	0.086023253
299	0.052797522	0.088056702
300	0.050569806	0.081650361
301	0.054403698	0.094963314
302	0.051828137	0.085412067
303	0.053917462	0.086936493
304	0.050051767	0.072878672
305	0.053233696	0.083993443
306	0.055551179	0.084202981
307	0.051040347	0.085764788
308	0.054182845	0.085490043
309	0.050438956	0.086187567
310	0.050406474	0.079429769
311	0.048958774	0.081622192
312	0.052939466	0.081608751
313	0.053107554	0.086357092
314	0.050432597	0.076390982
315	0.053647728	0.081625665
316	0.051275927	0.080335853
317	0.050390511	0.078281872
318	0.055812289	0.083259086
319	0.050750291	0.083043058
320	0.051747827	0.082118219
321	0.050922288	0.075008372
322	0.04999599	0.080196423
323	0.054603794	0.082514311
324	0.052755712	0.082812594
325	0.049124243	0.081752689
326	0.050509626	0.089040113
327	0.050756871	0.073658976
328	0.050160807	0.077106088
329	0.04863005	0.083361624
330	0.048901414	0.079178103
331	0.048416491	0.076310631
332	0.051318111	0.078271928
333	0.048811553	0.081206771
334	0.053297256	0.07942593
335	0.052353449	0.083643004
336	0.051217669	0.077618246
337	0.050445213	0.084090042
338	0.048311131	0.074220611
339	0.053549335	0.090708489
340	0.05077588	0.08309156
341	0.04809609	0.072937157
342	0.05633019	0.083338306
343	0.049803529	0.08047813
344	0.047457685	0.078112998
345	0.050171286	0.078974964
346	0.054739194	0.084210769
347	0.050634354	0.084430297
348	0.049121753	0.072009267
349	0.046875059	0.07113816
350	0.04597492	0.070583766
351	0.043369345	0.073751109
352	0.044388887	0.070375275
353	0.049649575	0.076384158
354	0.05116266	0.083591136
355	0.047217371	0.075627722
356	0.051265447	0.080965475
357	0.048219619	0.07566822
358	0.04865562	0.082602327
359	0.049891961	0.08226269
360	0.043828653	0.078872567
361	0.048395732	0.073672441
362	0.049551948	0.079778734
363	0.045296573	0.068888177
364	0.043523846	0.068404944
365	0.042066346	0.066711497
366	0.045380142	0.072060622
367	0.049156704	0.070365003
368	0.045414119	0.067151543
369	0.044692897	0.072848282
370	0.043776731	0.069000576
371	0.04358197	0.066838001
372	0.044258297	0.076092789
373	0.047924005	0.067368433
374	0.048437666	0.070602515
375	0.041836112	0.064251022
376	0.048679616	0.075682595
377	0.051304041	0.067192374
378	0.045541168	0.072147832
379	0.04352557	0.065650049
380	0.042510704	0.065992402
381	0.043162769	0.065659115
382	0.042608303	0.066813638
383	0.050523417	0.072724893
384	0.048205053	0.07017259
385	0.047327669	0.074504243
386	0.045328963	0.073874398
387	0.046965495	0.072579281
388	0.050601847	0.074207028
389	0.04809824	0.075757165
390	0.048170882	0.075707646
391	0.050472448	0.06803683
392	0.047795378	0.076443954
393	0.04892014	0.07538951
394	0.04887805	0.075249778
395	0.047520057	0.066696954
396	0.047256339	0.074423515
397	0.046976388	0.072878706
398	0.045932082	0.075471233
399	0.046965263	0.076534158
400	0.042333824	0.069796289
401	0.048015019	0.084289646
402	0.048060744	0.073150578
403	0.048504433	0.07797794
404	0.049783683	0.076436263
405	0.046856726	0.080280928
406	0.045201717	0.07419456
407	0.047151738	0.072429053
408	0.049939567	0.079151379
409	0.047205424	0.073056011
410	0.046424837	0.07116657
411	0.042445986	0.07088928
412	0.048251904	0.073460251
413	0.04670989	0.074065175
414	0.043281931	0.074519348
415	0.043675343	0.071369065
416	0.040244916	0.073747561
417	0.046019564	0.07303688
418	0.04427312	0.07165856
419	0.045139292	0.072522569
420	0.044038704	0.070459984
421	0.044445688	0.077300756
422	0.042971808	0.064947887
423	0.043750725	0.07377996
424	0.044019222	0.081973864
425	0.041809425	0.072915372
426	0.042669786	0.077432239
427	0.040042619	0.075265165
428	0.041518295	0.063722727
429	0.047652549	0.07505805
430	0.044431398	0.06912738
431	0.04665974	0.075661295
432	0.046625844	0.070715225
433	0.045942392	0.074244499
434	0.039272997	0.067443291
435	0.040899366	0.073348628
436	0.043658315	0.074800393
437	0.043325879	0.074503785
438	0.046191861	0.071851355
439	0.044731524	0.076315394
440	0.04286328	0.075414003
441	0.04589875	0.073390353
442	0.044777685	0.06558935
443	0.0463268	0.075858886
444	0.043173362	0.069043144
445	0.0430521	0.071932874
446	0.041934106	0.068383041
447	0.045970225	0.077580066
448	0.043826869	0.074761192
449	0.041981353	0.071607756
450	0.041870666	0.073199736
451	0.044145199	0.074700461
452	0.043261231	0.068298179
453	0.043624234	0.076190206
454	0.043516768	0.080428015
455	0.041128207	0.073109064
456	0.044330304	0.072237938
457	0.043179456	0.077157852
458	0.045567496	0.074245894
459	0.041815218	0.078578841
460	0.043624056	0.070989369
461	0.043420162	0.069023638
462	0.044969555	0.075877968
463	0.045468969	0.069330696
464	0.042411106	0.0769559
465	0.044639315	0.080172202
466	0.042144456	0.073623366
467	0.04338962	0.07135002
468	0.044146676	0.072879305
469	0.041673861	0.068308241
470	0.043995558	0.074626195
471	0.042446538	0.074692114
472	0.041584938	0.074359504
473	0.040966526	0.069181606
474	0.043360427	0.072551488
475	0.043920557	0.073389399
476	0.043102267	0.068775189
477	0.047909914	0.071546355
478	0.040772114	0.076289633
479	0.042361669	0.076449472
480	0.043425328	0.075307132
481	0.040980225	0.074855476
482	0.043786402	0.072571788
483	0.042136731	0.074619658
484	0.042478566	0.071449152
485	0.042428597	0.070875583
486	0.042027143	0.071709047
487	0.042710635	0.081491398
488	0.046007971	0.076847193
489	0.040371402	0.07405221
490	0.042463188	0.070355448
491	0.042095949	0.070450391
492	0.040806467	0.072459816
493	0.043926035	0.074943979
494	0.044482843	0.071187335
495	0.041767158	0.075718806
496	0.040934622	0.076261095
497	0.040590625	0.07088495
498	0.044162574	0.075451793
499	0.042217064	0.070799461
500	0.039413616	0.074708544
501	0.04477288	0.072158114
502	0.04214043	0.071868142
503	0.043291858	0.077511188
504	0.042498012	0.072121247
505	0.038939093	0.065283782
506	0.040657971	0.068608532
507	0.043572017	0.074758802
508	0.038610407	0.07416012
509	0.040685517	0.071352744
510	0.039579417	0.07354583
511	0.040926761	0.070633702
512	0.039061512	0.065654909
513	0.04277701	0.069610441
514	0.043637708	0.069186527
515	0.043793701	0.074645056
516	0.041314776	0.074646145
517	0.04164663	0.078504486
518	0.043418506	0.071102079
519	0.040691512	0.075450913
520	0.041918053	0.074319991
521	0.041009539	0.072052298
522	0.039213883	0.076751826
523	0.039381335	0.076196928
524	0.044221852	0.077601205
525	0.040602954	0.068225044
526	0.036892068	0.073716686
527	0.04026609	0.07694219
528	0.037624815	0.071293599
529	0.037543107	0.072319266
530	0.039752717	0.073241925
531	0.039810877	0.066599614
532	0.042895248	0.07506459
533	0.042011712	0.072098003
534	0.037258421	0.076326983
535	0.03958167	0.071874985
536	0.042307581	0.07178059
537	0.042140671	0.070879338
538	0.045103248	0.078624092
539	0.041252892	0.06988062
540	0.040451985	0.072776033
541	0.041896058	0.076045853
542	0.040286828	0.071720984
543	0.043312001	0.070664598
544	0.039890311	0.074785659
545	0.036490126	0.07225857
546	0.041507943	0.073707959
547	0.040349933	0.071216446
548	0.04253862	0.070946165
549	0.041962175	0.070638565
550	0.042190652	0.071363376
551	0.040901086	0.070708835
552	0.040202597	0.067772188
553	0.045128935	0.077786381
554	0.039558193	0.074845544
555	0.036705346	0.071327413
556	0.037344933	0.075245358
557	0.036762409	0.072673677
558	0.037143022	0.078750575
559	0.039383885	0.075373014
560	0.040531262	0.075509253
561	0.037265595	0.079782696
562	0.034322892	0.074118059
563	0.040623807	0.074944959
564	0.036456647	0.072315053
565	0.041207711	0.076525369
566	0.044497112	0.073264526
567	0.041960944	0.077586984
568	0.040675957	0.071765575
569	0.03682894	0.070457666
570	0.038558063	0.07792927
571	0.043530481	0.071172882
572	0.037484817	0.072472245
573	0.045928429	0.072433378
574	0.04045131	0.064809017
575	0.040974999	0.080488186
576	0.039551141	0.070970069
577	0.042614203	0.067356098
578	0.038871506	0.068320672
579	0.039971474	0.073478138
580	0.039603991	0.071989231
581	0.039436737	0.074004271
582	0.041285266	0.072081441
583	0.041282876	0.07128188
584	0.037594953	0.070883712
585	0.039711363	0.068609244
586	0.041923007	0.076678767
587	0.03792591	0.074847021
588	0.036363568	0.072584868
589	0.03423725	0.069938054
590	0.036554684	0.071785215
591	0.038131245	0.072040485
592	0.039611082	0.067893382
593	0.040095503	0.073816246
594	0.036261717	0.068692844
595	0.040566729	0.075222042
596	0.03765019	0.069555628
597	0.038094568	0.069538341
598	0.040066534	0.071742859
599	0.041091419	0.06886446
600	0.039489347	0.075374689
601	0.038125816	0.072093399
602	0.039731925	0.07078221
603	0.037966295	0.071211551
604	0.040907847	0.072298374
605	0.038528619	0.072991455
606	0.035464138	0.071838265
607	0.040466693	0.074888736
608	0.03821055	0.07299663
609	0.039886736	0.076966116
610	0.040105475	0.074923376
611	0.039254697	0.07319309
612	0.038319281	0.074893267
613	0.039750141	0.074050296
614	0.037790373	0.076297152
615	0.042814408	0.075026253
616	0.038644436	0.075250373
617	0.03917213	0.071365532
618	0.037888397	0.074375823
619	0.039728027	0.067945498
620	0.038654856	0.068655927
621	0.040768928	0.067918891
622	0.038413927	0.073338755
623	0.033350279	0.074763579
624	0.038397001	0.073642127
625	0.03668102	0.07062339
626	0.034545588	0.069966689
627	0.040833862	0.07566297
628	0.037396052	0.074185456
629	0.039549418	0.073331931
630	0.040672979	0.074103465
631	0.038064632	0.074171988
632	0.040176183	0.074713106
633	0.037397689	0.067454038
634	0.040598504	0.075400959
635	0.040746925	0.069468757
636	0.04059552	0.074904104
637	0.037986047	0.071095492
638	0.037643483	0.072595992
639	0.039038475	0.073659347
640	0.037206662	0.074244463
641	0.037597233	0.073900153
642	0.036021924	0.070495426
643	0.036754076	0.067954051
644	0.040363194	0.07685133
645	0.037808545	0.074602103
646	0.03954326	0.073530413
647	0.037887164	0.072490719
648	0.03483707	0.080535274
649	0.03489321	0.074376144
650	0.039837208	0.084686795
651	0.035412542	0.07345324
652	0.03589903	0.077785852
653	0.036885621	0.077882955
654	0.036252877	0.078948937
655	0.035871318	0.077543585
656	0.033860939	0.07270633
657	0.035571095	0.075896288
658	0.03398976	0.070094219
659	0.036767213	0.077862358
660	0.037443612	0.077507572
661	0.03696985	0.078376864
662	0.036709095	0.08014086
663	0.034375558	0.073537079
664	0.037857428	0.081978755
665	0.035896605	0.078651975
666	0.034857192	0.075195048
667	0.035173242	0.075058261
668	0.033710049	0.074144963
669	0.036668457	0.077868793
670	0.035676344	0.072287602
671	0.038551194	0.078497761
672	0.036373854	0.076932596
673	0.037111014	0.076411972
674	0.035943992	0.074740879
675	0.036922099	0.069695043
676	0.037651742	0.076972934
677	0.037022378	0.074872775
678	0.034529178	0.074706508
679	0.035749957	0.079624884
680	0.034001195	0.075162945
681	0.038701696	0.071891791
682	0.040381615	0.07505051
683	0.039411719	0.080560595
684	0.036297243	0.068862695
685	0.038228337	0.0779512
686	0.038827471	0.077191969
687	0.038098253	0.076448501
688	0.038574781	0.070717645
689	0.038076362	0.074657701
690	0.037420819	0.074048397
691	0.039175256	0.073395771
692	0.037874651	0.07323018
693	0.038360949	0.073239028
694	0.037004283	0.079945224
695	0.038800446	0.076606068
696	0.037812604	0.077754995
697	0.037803069	0.073007895
698	0.036166031	0.074348794
699	0.037303393	0.075141969
700	0.037183137	0.07452769
701	0.036444258	0.072771148
702	0.036636084	0.072818281
703	0.040387574	0.077226318
704	0.037891698	0.076921678
705	0.037709814	0.076160372
706	0.040213809	0.077356983
707	0.035390608	0.077754314
708	0.039549128	0.074768723
709	0.03684597	0.075104915
710	0.035364892	0.07469419
711	0.037834322	0.076607179
712	0.038303495	0.072695787
713	0.032591127	0.07172759
714	0.035991531	0.070979613
715	0.035662806	0.068355564
716	0.033640804	0.073033758
717	0.03984552	0.074452518
718	0.038118918	0.076351719
719	0.033866773	0.070450885
720	0.037595324	0.07561692
721	0.038233813	0.075249402
722	0.036283101	0.071966875
723	0.036038701	0.075265572
724	0.035694528	0.0714896
725	0.036410795	0.073106808
726	0.039821746	0.076968718
727	0.039148069	0.076766599
728	0.035608031	0.073308917
729	0.036892496	0.076084871
730	0.037427979	0.074237892
731	0.037170076	0.07680298
732	0.037831544	0.079921859
733	0.038796598	0.077091282
734	0.036234205	0.073236735
735	0.035946249	0.075588818
736	0.037705762	0.07777235
737	0.037055574	0.073470619
738	0.038083584	0.072970671
739	0.036677454	0.077117554
740	0.035414793	0.07690925
741	0.035129922	0.072710108
742	0.036614756	0.078963904
743	0.036787045	0.072759598
744	0.035811996	0.072537186
745	0.034428767	0.067134869
746	0.03669734	0.076868237
747	0.033938425	0.076541357
748	0.037676979	0.074054405
749	0.035417397	0.074394892
750	0.036286565	0.074872044
751	0.035341035	0.076270196
752	0.036140097	0.077404702
753	0.038737807	0.07883657
754	0.036436819	0.071718193
755	0.034892217	0.074775584
756	0.035871341	0.070103744
757	0.036989253	0.070478645
758	0.035268036	0.073168649
759	0.03619041	0.075048882
760	0.035359712	0.075781897
761	0.037179975	0.071150138
762	0.038298953	0.073443397
763	0.034661692	0.072204504
764	0.037909626	0.068747291
765	0.034849755	0.071939272
766	0.036284995	0.07324138
767	0.035208263	0.06994239
768	0.035051198	0.074255899
769	0.039617233	0.073762075
770	0.034323011	0.080980593
771	0.036812199	0.073362026
772	0.035745674	0.070318039
773	0.037137109	0.073211124
774	0.034187188	0.074988928
775	0.035482118	0.072742404
776	0.036622251	0.076789325
777	0.036175084	0.073365297
778	0.035702747	0.080717427
779	0.034557609	0.073288738
780	0.039922087	0.081019702
781	0.033598675	0.068459601
782	0.033772035	0.067992313
783	0.034177625	0.071904293
784	0.034915823	0.066474109
785	0.037083667	0.075467012
786	0.035169065	0.075016818
787	0.036592437	0.070924939
788	0.035704542	0.078951706
789	0.035385412	0.072861135
790	0.034731596	0.077093833
791	0.034431933	0.070647902
792	0.033071033	0.063940409
793	0.032898028	0.06868013
794	0.034455556	0.067803624
795	0.037581378	0.073981677
796	0.036361428	0.074477756
797	0.034307016	0.071430623
798	0.034094847	0.070008689
799	0.035986976	0.06763584
800	0.038386388	0.075307026
801	0.036221666	0.070505779
802	0.035194691	0.07122677
803	0.035372847	0.070768625
804	0.033187403	0.072604289
805	0.03500032	0.070835363
806	0.034496908	0.069641726
807	0.035730537	0.070183295
808	0.033977492	0.072900847
809	0.035892785	0.072715437
810	0.035049461	0.073227622
811	0.036040524	0.071919365
812	0.036076705	0.07327127
813	0.035246083	0.07440529
814	0.035312441	0.071931081
815	0.033956729	0.070217431
816	0.034082826	0.070002963
817	0.034611546	0.070731768
818	0.033494251	0.070367007
819	0.037307674	0.073248641
820	0.032398951	0.064017284
821	0.037383933	0.073108977
822	0.033212273	0.069955479
823	0.034892343	0.071129226
824	0.034487827	0.069447455
825	0.034901081	0.071949343
826	0.034175619	0.071683907
827	0.032822133	0.069238059
828	0.032968128	0.065019066
829	0.034352929	0.07232405
830	0.032855354	0.069887279
831	0.034582718	0.07088438
832	0.030748987	0.076020354
833	0.033240834	0.071935739
834	0.033476735	0.078070962
835	0.032465639	0.071275612
836	0.031463154	0.076463013
837	0.031617571	0.073145172
838	0.032133979	0.073524796
839	0.030779782	0.070766405
840	0.033327591	0.073545219
841	0.032097629	0.073153842
842	0.032133144	0.065084523
843	0.030129729	0.068651317
844	0.036085851	0.074456151
845	0.031886231	0.073274893
846	0.03333132	0.072149564
847	0.034694695	0.078686446
848	0.033114759	0.072584536
849	0.02941539	0.066126909
850	0.03335476	0.07190747
851	0.031620918	0.069500905
852	0.031790181	0.072993616
853	0.032454919	0.07012554
854	0.029332635	0.069107612
855	0.034400311	0.069628093
856	0.030681816	0.068008513
857	0.036507964	0.068736607
858	0.033635761	0.066883449
859	0.0368532	0.076537403
860	0.036542212	0.07317191
861	0.035078115	0.067522385
862	0.033335908	0.070064396
863	0.03350562	0.065968184
864	0.034297624	0.070858545
865	0.033791532	0.069129313
866	0.033537714	0.066751382
867	0.035659396	0.071668751
868	0.033289155	0.065412347
869	0.03322975	0.068527106
870	0.033574216	0.073329511
871	0.034977425	0.06976881
872	0.034155794	0.06646997
873	0.033968454	0.066836196
874	0.033746267	0.069077105
875	0.034075731	0.069920978
876	0.033751604	0.072748036
877	0.032036073	0.069987811
878	0.033881548	0.064818847
879	0.03404675	0.069566895
880	0.033278433	0.066708939
881	0.032855943	0.067627531
882	0.034255843	0.066420946
883	0.032152652	0.065391402
884	0.035250421	0.066313535
885	0.032870411	0.067000561
886	0.033010903	0.064529434
887	0.034557293	0.06988648
888	0.033962587	0.066895549
889	0.033192402	0.067689863
890	0.033801677	0.064366203
891	0.038586504	0.06755201
892	0.034050369	0.068867829
893	0.031397681	0.066953391
894	0.032313466	0.063559364
895	0.03486903	0.073175741
896	0.035080659	0.067864702
897	0.033219136	0.074580798
898	0.033548403	0.065923319
899	0.036344768	0.069000471
900	0.033035116	0.070032275
901	0.033439542	0.069030971
902	0.033236242	0.06789858
903	0.033188421	0.067424187
904	0.034007502	0.070429437
905	0.033783292	0.071167779
906	0.032687015	0.070486483
907	0.034141986	0.067833044
908	0.032911051	0.071917723
909	0.032537204	0.067746006
910	0.033988163	0.068134775
911	0.032013492	0.070467966
912	0.030369597	0.065393119
913	0.034837298	0.069628341
914	0.034325007	0.066024884
915	0.034839189	0.068863948
916	0.035182013	0.065098452
917	0.034857574	0.069908468
918	0.032485578	0.071838448
919	0.03337714	0.072269981
920	0.035999445	0.06751993
921	0.03272475	0.068272865
922	0.034461632	0.068230632
923	0.033193455	0.069892399
924	0.032988871	0.070246518
925	0.032251921	0.072067197
926	0.032146476	0.072106059
927	0.035583652	0.071536537
928	0.034992703	0.069894136
929	0.031313666	0.068451721
930	0.033238346	0.06851619
931	0.033369262	0.067154958
932	0.034691766	0.067505119
933	0.033956484	0.07198563
934	0.031616345	0.06918461
935	0.031402731	0.070299706
936	0.034835921	0.068891246
937	0.031931327	0.068001209
938	0.032142862	0.067232638
939	0.033070159	0.067609804
940	0.032038408	0.070401451
941	0.032703179	0.067135886
942	0.032220949	0.066933384
943	0.029774325	0.066564564
944	0.033656524	0.065975991
945	0.032823257	0.068301448
946	0.033667753	0.065449879
947	0.033330935	0.067253377
948	0.034222938	0.068245925
949	0.030664883	0.064505084
950	0.030341751	0.072964037
951	0.033954431	0.067739912
952	0.028685064	0.068196486
953	0.034329613	0.078224784
954	0.036043634	0.069552811
955	0.034458007	0.072045513
956	0.033629225	0.071373148
957	0.034458783	0.071723937
958	0.032093964	0.06673358
959	0.030466614	0.06604553
960	0.034981397	0.068938579
961	0.031071937	0.066098802
962	0.036010532	0.068080816
963	0.032258207	0.064869118
964	0.030912585	0.062416156
965	0.029733499	0.066416303
966	0.037087761	0.070548206
967	0.033791687	0.066724899
968	0.032620875	0.069129675
969	0.031207698	0.065770391
970	0.032330704	0.075898383
971	0.03272527	0.069480542
972	0.034825922	0.071446526
973	0.032819418	0.069287304
974	0.030804612	0.07054423
975	0.031572722	0.071024967
976	0.031695268	0.068479552
977	0.029827807	0.071845194
978	0.029721236	0.073117932
979	0.029989203	0.06610446
980	0.0308718	0.072197404
981	0.030907889	0.065216891
982	0.033057947	0.070538489
983	0.031058104	0.06349759
984	0.030669019	0.072480383
985	0.032983554	0.068710045
986	0.03173559	0.069344581
987	0.034371764	0.075822785
988	0.034139006	0.073211003
989	0.032835296	0.068359561
990	0.033762404	0.070367258
991	0.033266666	0.071415153
992	0.03077504	0.069157509
993	0.032542905	0.070051371
994	0.032858493	0.068634391
995	0.031821649	0.070000938
996	0.033642826	0.071854963
997	0.031324592	0.069574503
998	0.035972094	0.07300383
999	0.033771612	0.071741641
1000	0.031917788	0.071344658
1001	0.032550259	0.069569534
1002	0.032551699	0.073618731
1003	0.030771228	0.0660483
1004	0.0324615	0.067430213
1005	0.030826691	0.067543737
1006	0.032104558	0.071216032
1007	0.030703762	0.075053585
1008	0.031242056	0.07206639
1009	0.033042136	0.070160287
1010	0.032487578	0.074780829
1011	0.032183337	0.07394923
1012	0.03183273	0.070118563
1013	0.031526012	0.073239924
1014	0.031070446	0.069899241
1015	0.032742347	0.075143478
1016	0.03155469	0.070615188
1017	0.033166542	0.074028536
1018	0.032972647	0.072930205
1019	0.032545529	0.070155621
1020	0.033941745	0.073101493
1021	0.03067649	0.06961983
1022	0.033242726	0.075892323
1023	0.029774256	0.069185291
1024	0.034318555	0.069935802
1025	0.034547355	0.073611397
1026	0.031512202	0.071579453
1027	0.032868684	0.076340497
1028	0.033561411	0.067638677
1029	0.034107036	0.072637379
1030	0.032086268	0.074008994
1031	0.030054543	0.071422683
1032	0.034188694	0.075221954
1033	0.032051809	0.070559978
1034	0.029307592	0.072514521
1035	0.035472556	0.072379761
1036	0.030687753	0.070146283
1037	0.033586727	0.073135095
1038	0.032014997	0.073108151
1039	0.032506156	0.07207328
1040	0.030552706	0.066532287
1041	0.031693069	0.074097832
1042	0.030523059	0.068255471
1043	0.030119396	0.069004252
1044	0.031991583	0.068886181
1045	0.031857308	0.070229256
1046	0.03331409	0.070764534
1047	0.032854094	0.069288997
1048	0.030071549	0.073112794
1049	0.031608345	0.071235335
1050	0.031376893	0.074470983
1051	0.031134211	0.06974186
1052	0.034975678	0.08001006
1053	0.030489387	0.069248326
1054	0.030576333	0.066867428
1055	0.032337309	0.073064839
1056	0.0316145	0.073894863
1057	0.032307494	0.073933102
1058	0.030706192	0.072160116
1059	0.032838133	0.075239719
1060	0.031742986	0.06996606
1061	0.03108555	0.072810833
1062	0.032016945	0.07124169
1063	0.030462082	0.074500944
1064	0.033291031	0.072421427
1065	0.032896763	0.076475624
1066	0.029993203	0.069637807
1067	0.032655561	0.07944509
1068	0.031690051	0.073004764
1069	0.032457615	0.070539523
1070	0.031741875	0.072044012
1071	0.031579171	0.072276347
1072	0.032335093	0.072692154
1073	0.030015145	0.073576224
1074	0.028783213	0.066173385
1075	0.031937192	0.071060354
1076	0.031094274	0.070855586
1077	0.031281386	0.071868657
1078	0.029831162	0.074694107
1079	0.032396342	0.07217879
1080	0.030934577	0.07211222
1081	0.031701644	0.074706036
1082	0.030209085	0.069602973
1083	0.02982481	0.070011788
1084	0.031384073	0.063915136
1085	0.027803475	0.063011263
1086	0.030450264	0.069817742
1087	0.026980351	0.064021412
1088	0.030686499	0.068003507
1089	0.031799561	0.064523008
1090	0.031444489	0.071490102
1091	0.031542435	0.064936937
1092	0.031219645	0.070466862
1093	0.026184875	0.064582847
1094	0.029986627	0.066129546
1095	0.029821718	0.06561008
1096	0.030214309	0.067431704
1097	0.029896719	0.068084772
1098	0.029501401	0.067040172
1099	0.030721552	0.066979116
1100	0.029804406	0.065196321
1101	0.028622332	0.061140064
1102	0.027946518	0.064325307
1103	0.031776435	0.062414089
1104	0.034085652	0.067735577
1105	0.029280232	0.066603142
1106	0.032074961	0.067425169
1107	0.030472653	0.070008617
1108	0.033181098	0.069795447
1109	0.03050758	0.065050504
1110	0.031818923	0.071375623
1111	0.030432204	0.065228927
1112	0.030445733	0.069934661
1113	0.032555535	0.06871776
1114	0.032190483	0.069450972
1115	0.029645149	0.069536105
1116	0.030760399	0.067725428
1117	0.029345923	0.068094028
1118	0.031766178	0.074848076
1119	0.032812115	0.070951121
1120	0.031644577	0.069432758
1121	0.029716238	0.066088527
1122	0.029723377	0.06736884
1123	0.030378394	0.066131231
1124	0.030728173	0.070811632
1125	0.031287893	0.069186872
1126	0.03019669	0.071078897
1127	0.032021213	0.06848805
1128	0.030413919	0.071448239
1129	0.031435724	0.06648103
1130	0.029051834	0.067577108
1131	0.032845267	0.06895886
1132	0.031384504	0.071800374
1133	0.029173121	0.067709114
1134	0.028897468	0.071094013
1135	0.029767643	0.070556616
1136	0.02839404	0.070683833
1137	0.029736302	0.067365112
1138	0.030889982	0.069650901
1139	0.032716461	0.069833087
1140	0.032476465	0.067915033
1141	0.028630125	0.06731344
1142	0.030863241	0.070700168
1143	0.028771381	0.065542314
1144	0.028761791	0.071807277
1145	0.02929992	0.070940469
1146	0.028418589	0.06757506
1147	0.030219254	0.068770596
1148	0.031366652	0.066552656
1149	0.030878776	0.070252542
1150	0.031213859	0.06599166
1151	0.029243964	0.067758034
1152	0.028928905	0.065904931
1153	0.029412391	0.069756176
1154	0.031577683	0.06913872
1155	0.030702748	0.0705919
1156	0.029050344	0.067470193
1157	0.030628903	0.068933847
1158	0.032112846	0.067334654
1159	0.029363854	0.068617669
1160	0.029656395	0.067482492
1161	0.028456876	0.06674753
1162	0.030310773	0.066337767
1163	0.028204008	0.068930335
1164	0.029256588	0.065418886
1165	0.030142267	0.065698997
1166	0.030630078	0.069720035
1167	0.031948133	0.070659141
1168	0.029565574	0.066544162
1169	0.03112144	0.067553948
1170	0.03457093	0.070975548
1171	0.028339341	0.070066533
1172	0.030708226	0.06656516
1173	0.029595814	0.069481305
1174	0.03077381	0.0695852
1175	0.028796101	0.070955757
1176	0.026991663	0.069640906
1177	0.027593845	0.070530741
1178	0.030874456	0.072481745
1179	0.03181716	0.071779149
1180	0.029117324	0.071037255
1181	0.028470424	0.068903867
1182	0.026735545	0.068598277
1183	0.027622018	0.070395399
1184	0.02942364	0.069643426
1185	0.029577982	0.071059148
1186	0.029800235	0.069927107
1187	0.032022604	0.071600157
1188	0.025983881	0.065570348
1189	0.031545195	0.069169817
1190	0.031591788	0.065746924
1191	0.031362202	0.071388147
1192	0.030116912	0.070480126
1193	0.030136027	0.070106845
1194	0.028865559	0.067526742
1195	0.034336233	0.071866144
1196	0.032203953	0.072685298
1197	0.02917527	0.069634049
1198	0.033749056	0.069617268
1199	0.031742497	0.069237142
1200	0.030420361	0.066252773
1201	0.028864275	0.065356313
1202	0.030265476	0.070238867
1203	0.032125809	0.073757573
1204	0.029420374	0.069649903
1205	0.029884585	0.071579321
1206	0.029416164	0.072145135
1207	0.029586591	0.07151654
1208	0.029698743	0.068633294
1209	0.030834002	0.069762808
1210	0.030090763	0.073516877
1211	0.032937597	0.071678504
1212	0.030513972	0.07329371
1213	0.034127975	0.072234807
1214	0.031270376	0.074784993
1215	0.029722143	0.067240693
1216	0.031127962	0.07024352
1217	0.031226169	0.067257153
1218	0.031517719	0.072929539
1219	0.029176009	0.066615263
1220	0.027453178	0.064442758
1221	0.029503217	0.064136505
1222	0.031771291	0.069991829
1223	0.035096608	0.070628911
1224	0.029375309	0.069147034
1225	0.029093031	0.073267886
1226	0.029849627	0.071446204
1227	0.029050329	0.069252791
1228	0.029070129	0.068682403
1229	0.029944916	0.065306653
1230	0.031421865	0.071459443
1231	0.030314332	0.072215178
1232	0.030490413	0.068531443
1233	0.030859308	0.070276387
1234	0.029297517	0.067551569
1235	0.029463497	0.071579606
1236	0.028655175	0.067076252
1237	0.029413715	0.067640193
1238	0.03064028	0.069875365
1239	0.028666968	0.06544858
1240	0.030394503	0.073326498
1241	0.028318365	0.068433898
1242	0.029590849	0.068914078
1243	0.028158655	0.066637974
1244	0.02909772	0.069537752
1245	0.027776748	0.066623111
1246	0.029458376	0.067237408
1247	0.028531412	0.065732527
1248	0.028340572	0.063335339
1249	0.032821301	0.069872435
1250	0.028875585	0.07234765
1251	0.031802232	0.074157561
1252	0.031262875	0.069538594
1253	0.029682292	0.071793055
1254	0.02866959	0.068881918
1255	0.029551376	0.066029012
1256	0.03064713	0.068167089
1257	0.031144236	0.070074668
1258	0.029390012	0.07395047
1259	0.029547387	0.069899657
1260	0.029612365	0.066945694
1261	0.029802747	0.068614738
1262	0.028905122	0.065231639
1263	0.026870608	0.062450688
1264	0.029051328	0.066563053
1265	0.027066359	0.066811197
1266	0.031409277	0.069225586
1267	0.029689952	0.071374735
1268	0.030017636	0.071621567
1269	0.029466559	0.067228979
1270	0.030575231	0.069621793
1271	0.028089324	0.069704028
1272	0.029888939	0.07160633
1273	0.031168349	0.068720732
1274	0.028375132	0.066268207
1275	0.027305702	0.06765548
1276	0.032170532	0.070717371
1277	0.030668154	0.0700697
1278	0.02919605	0.065757274
1279	0.027758848	0.065032183
1280	0.02836336	0.066760461
1281	0.026598002	0.063403935
1282	0.028468626	0.064410704
1283	0.028419746	0.065434577
1284	0.024104735	0.062720013
1285	0.027183937	0.067283567
1286	0.029409886	0.064968123
1287	0.029197134	0.068079832
1288	0.02547334	0.069818335
1289	0.029492746	0.069807644
1290	0.028303419	0.071130931
1291	0.030582805	0.072415655
1292	0.030043504	0.071813923
1293	0.027480118	0.067208232
1294	0.027301181	0.06435285
1295	0.030321896	0.070928258
1296	0.027821011	0.068485737
1297	0.028990801	0.070816108
1298	0.027026252	0.068449005
1299	0.026601767	0.064263706
1300	0.02425337	0.065411781
1301	0.029307058	0.063610383
1302	0.029027184	0.068105771
1303	0.028676916	0.067477731
1304	0.02878254	0.068372902
1305	0.031619005	0.067685222
1306	0.030589201	0.069478932
1307	0.029281161	0.066257436
1308	0.029594458	0.072554893
1309	0.02941586	0.066280906
1310	0.02800937	0.064354283
1311	0.030160271	0.06657505
1312	0.0278852	0.066284151
1313	0.028924465	0.070395801
1314	0.029800434	0.065204094
1315	0.029010342	0.070205936
1316	0.028982885	0.067488636
1317	0.029557228	0.066856659
1318	0.028386024	0.06837066
1319	0.029697967	0.070535786
1320	0.02860556	0.070796332
1321	0.029306891	0.069401374
1322	0.029620777	0.072370509
1323	0.02960603	0.067481575
1324	0.029950593	0.07015786
1325	0.029106242	0.071232079
1326	0.030489868	0.07071857
1327	0.028125256	0.067763535
1328	0.029119995	0.069452063
1329	0.028352394	0.067573877
1330	0.028170147	0.071289395
1331	0.025050067	0.063478459
1332	0.026349928	0.066379058
1333	0.028636446	0.064597283
1334	0.027013803	0.06620371
1335	0.027898126	0.06612687
1336	0.027913846	0.067989925
1337	0.029415047	0.067448858
1338	0.028428995	0.068676009
1339	0.028874602	0.068427298
1340	0.029210122	0.066388087
1341	0.027264945	0.065272632
1342	0.026410375	0.066208257
1343	0.029411692	0.074463832
1344	0.028041551	0.070279917
1345	0.027326238	0.073001972
1346	0.028173721	0.070283556
1347	0.029025482	0.070953599
1348	0.026381868	0.064003768
1349	0.027695705	0.070667385
1350	0.026966444	0.06569616
1351	0.029758791	0.067846115
1352	0.027024535	0.063761875
1353	0.029560192	0.068998471
1354	0.029731975	0.068988957
1355	0.028317836	0.067394709
1356	0.028823311	0.069258902
1357	0.027398495	0.064443883
1358	0.030600541	0.072841566
1359	0.028492066	0.069038627
1360	0.028720606	0.06925115
1361	0.028534128	0.067073889
1362	0.029226667	0.071990239
1363	0.030172869	0.067791537
1364	0.030454171	0.069303094
1365	0.028648076	0.066867111
1366	0.030309562	0.06434663
1367	0.031233746	0.069767577
1368	0.026833369	0.069254734
1369	0.029380446	0.068561005
1370	0.026683364	0.066938548
1371	0.027764973	0.065508009
1372	0.028081876	0.064180459
1373	0.027473139	0.06246234
1374	0.027295754	0.062391252
1375	0.025401728	0.06111986
1376	0.028021335	0.061413778
1377	0.027865133	0.062063273
1378	0.025975373	0.060935338
1379	0.026915054	0.063106343
1380	0.027757879	0.063624213
1381	0.029030413	0.064175639
1382	0.028597429	0.066830945
1383	0.027496696	0.062307179
1384	0.028582079	0.066384484
1385	0.028793786	0.063704508
1386	0.028203167	0.063130351
1387	0.024067513	0.061108789
1388	0.029219726	0.063443863
1389	0.026436602	0.063906274
1390	0.027768168	0.062746845
1391	0.026828944	0.062633347
1392	0.026638396	0.063786649
1393	0.024994822	0.059939565
1394	0.027348089	0.066394841
1395	0.028692574	0.057734323
1396	0.027325519	0.063257403
1397	0.025593248	0.062477495
1398	0.03198652	0.06805732
1399	0.030129742	0.066362063
1400	0.027624541	0.065890822
1401	0.027103764	0.069689963
1402	0.026890884	0.062823004
1403	0.027567254	0.066430076
1404	0.028238522	0.063184544
1405	0.027481693	0.067035266
1406	0.026565898	0.064804718
1407	0.027739936	0.068140612
1408	0.027277033	0.064773436
1409	0.028806363	0.065157715
1410	0.02862469	0.0632007
1411	0.028480751	0.067346376
1412	0.028110944	0.06654974
1413	0.027932911	0.065671925
1414	0.026533445	0.066961724
1415	0.02775842	0.067431996
1416	0.029015806	0.067475339
1417	0.028166121	0.068381001
1418	0.028317041	0.06426216
1419	0.02726906	0.063860816
1420	0.0283279	0.068593212
1421	0.029062178	0.07160145
1422	0.028724285	0.067539798
1423	0.029760377	0.068196303
1424	0.028726037	0.062601892
1425	0.027013909	0.065933999
1426	0.027974518	0.065733678
1427	0.028089223	0.066586284
1428	0.027281332	0.064120235
1429	0.027560664	0.071358376
1430	0.029545665	0.066733269
1431	0.02827539	0.067717291
1432	0.028818124	0.065106625
1433	0.030043761	0.07148856
1434	0.030468056	0.066204876
1435	0.028021184	0.066020067
1436	0.024381423	0.062794128
1437	0.027755659	0.064602658
1438	0.028428038	0.064881225
1439	0.028284837	0.069679006
1440	0.027882687	0.069320166
1441	0.027714113	0.068080925
1442	0.027067548	0.067141486
1443	0.028277175	0.069893074
1444	0.027062834	0.065886391
1445	0.028607472	0.068633406
1446	0.027729648	0.068106339
1447	0.02683829	0.06929647
1448	0.027176203	0.066145681
1449	0.030049301	0.06805382
1450	0.028359154	0.069333266
1451	0.025634778	0.066761238
1452	0.028509521	0.070679191
1453	0.030346476	0.069963453
1454	0.027944825	0.068137803
1455	0.028795747	0.065748387
1456	0.026996197	0.070482573
1457	0.026633606	0.067234467
1458	0.027500753	0.065455469
1459	0.026518497	0.066078494
1460	0.026434878	0.068595638
1461	0.027451669	0.067714069
1462	0.027193858	0.070407514
1463	0.029443049	0.066750998
1464	0.025776406	0.068411825
1465	0.026110935	0.068294923
1466	0.029801098	0.066996095
1467	0.02712903	0.064210271
1468	0.02885551	0.066948488
1469	0.027332295	0.067209428
1470	0.02821972	0.065208768
1471	0.028724203	0.062310151
1472	0.027858176	0.066783223
1473	0.027137824	0.071563216
1474	0.026291247	0.06257516
1475	0.026154923	0.064921844
1476	0.029417277	0.063780645
1477	0.028504296	0.065330284
1478	0.026166277	0.067056531
1479	0.029712154	0.065024683
1480	0.026597962	0.064234631
1481	0.026688397	0.066097025
1482	0.029358326	0.063694589
1483	0.026299907	0.066170496
1484	0.027382583	0.064938381
1485	0.026019745	0.063310327
1486	0.026566708	0.063529885
1487	0.025712828	0.064828854
1488	0.024966066	0.063622902
1489	0.025255615	0.06609425
1490	0.028221098	0.06275539
1491	0.026520708	0.065289621
1492	0.030083222	0.066716416
1493	0.02716515	0.067962777
1494	0.026730237	0.065107991
1495	0.027693904	0.065787721
1496	0.026585838	0.065697455
1497	0.027171736	0.067055534
1498	0.027054058	0.066551136
1499	0.026720124	0.067431056
1500	0.025815909	0.062618953
1501	0.027549917	0.0648874
1502	0.027565363	0.066644409
1503	0.026999094	0.066076472
1504	0.02716263	0.068168251
1505	0.026421968	0.065278642
1506	0.026621721	0.069037746
1507	0.028453973	0.06710395
1508	0.026933053	0.066089708
1509	0.02740309	0.063351466
1510	0.029095818	0.064695726
1511	0.026639602	0.062553368
1512	0.02574198	0.061433422
1513	0.025668883	0.06570291
1514	0.029517888	0.068435349
1515	0.02761607	0.064556283
1516	0.029144402	0.069689985
1517	0.027079131	0.068177772
1518	0.028145579	0.065947839
1519	0.027647699	0.068535072
1520	0.025521473	0.064831282
1521	0.02683715	0.067422289
1522	0.027570452	0.067511453
1523	0.028966104	0.065622322
1524	0.025921531	0.065494634
1525	0.026531331	0.067003948
1526	0.026741442	0.06639302
1527	0.026465008	0.063288784
1528	0.028413872	0.068258986
1529	0.025386692	0.063553153
1530	0.028547332	0.067127845
1531	0.027202464	0.064720468
1532	0.026436543	0.064407964
1533	0.02757802	0.063027533
1534	0.0276534	0.064556417
1535	0.024806423	0.062581912
1536	0.026712773	0.067428303
1537	0.026864206	0.070256275
1538	0.027545259	0.065576165
1539	0.023820919	0.064155927
1540	0.026720496	0.066585354
1541	0.024441271	0.065653332
1542	0.024867664	0.070362007
1543	0.026041362	0.06536703
1544	0.025473709	0.068153704
1545	0.027587498	0.065339711
1546	0.030043817	0.067601245
1547	0.025864191	0.066705873
1548	0.026649425	0.071208398
1549	0.02761302	0.065267632
1550	0.026562756	0.067138166
1551	0.027127215	0.061876028
1552	0.026934022	0.068898867
1553	0.027081259	0.06966324
1554	0.025015021	0.066126515
1555	0.027499828	0.066354209
1556	0.026712512	0.066302921
1557	0.025213842	0.06301209
1558	0.029231412	0.065329862
1559	0.027822654	0.066996745
1560	0.026291906	0.06209575
1561	0.025817482	0.067112475
1562	0.022958342	0.063194333
1563	0.02598875	0.064004166
1564	0.025923078	0.06061149
1565	0.023908908	0.061248564
1566	0.026003274	0.061874906
1567	0.026095835	0.062006702
1568	0.026882075	0.06203351
1569	0.026153104	0.06243004
1570	0.026267217	0.06247845
1571	0.026043556	0.062529879
1572	0.02880777	0.068159544
1573	0.025791017	0.060464413
1574	0.027869487	0.067790533
1575	0.027471453	0.062754203
1576	0.026192055	0.066465255
1577	0.027177064	0.062902195
1578	0.027406147	0.067408087
1579	0.026270002	0.065875831
1580	0.025980057	0.067018041
1581	0.026122821	0.065560265
1582	0.028697178	0.066976177
1583	0.025350112	0.060872464
1584	0.025946023	0.064557956
1585	0.025008662	0.062396352
1586	0.025894014	0.062294776
1587	0.027281696	0.064711301
1588	0.028384499	0.065322774
1589	0.025735661	0.06557075
1590	0.025895103	0.065780862
1591	0.027188178	0.067926347
1592	0.027010815	0.066214775
1593	0.026879156	0.070144727
1594	0.026614427	0.065149654
1595	0.025817381	0.06456113
1596	0.025885846	0.064344569
1597	0.027910884	0.063437044
1598	0.028152987	0.06607786
1599	0.026151766	0.066831645
1600	0.027515941	0.070950499
1601	0.027010639	0.067267119
1602	0.024528228	0.062322399
1603	0.024166816	0.064240469
1604	0.026059076	0.065840297
1605	0.027865148	0.068821475
1606	0.03029154	0.067550823
1607	0.02573294	0.067345371
1608	0.027292189	0.069397868
1609	0.029640791	0.065186355
1610	0.026250182	0.061712812
1611	0.024503707	0.06341012
1612	0.028718758	0.061381489
1613	0.026897206	0.067002856
1614	0.025776066	0.063522173
1615	0.02534651	0.066769481
1616	0.028478621	0.065222436
1617	0.026069231	0.06567824
1618	0.025687989	0.066580778
1619	0.027864928	0.065744451
1620	0.025394593	0.06783031
1621	0.02640089	0.064333977
1622	0.025655955	0.062711422
1623	0.025856123	0.062153003
1624	0.026228243	0.063072411
1625	0.02614871	0.067789288
1626	0.026299334	0.063982574
1627	0.025794054	0.064421726
1628	0.027311058	0.065034644
1629	0.025616621	0.062469609
1630	0.02427641	0.058688015
1631	0.026114835	0.059570915
1632	0.024400601	0.059970019
1633	0.028239821	0.063980471
1634	0.024578169	0.064665137
1635	0.0279884	0.062144605
1636	0.028809307	0.06869354
1637	0.026299304	0.063659943
1638	0.025731637	0.065721706
1639	0.02553869	0.06404579
1640	0.026181894	0.067015001
1641	0.026516585	0.062106135
1642	0.024292278	0.063844518
1643	0.028153681	0.066179266
1644	0.026281116	0.060948206
1645	0.025039799	0.06228072
1646	0.025635473	0.062901219
1647	0.025385967	0.061460999
1648	0.02377786	0.060261673
1649	0.024714469	0.065041815
1650	0.025858177	0.061958654
1651	0.023500834	0.0649976
1652	0.027006299	0.06792727
1653	0.025008563	0.065388244
1654	0.026100016	0.067554502
1655	0.025267291	0.065166331
1656	0.026550059	0.065131658
1657	0.024369629	0.061679886
1658	0.024643151	0.064568528
1659	0.023924317	0.064511586
1660	0.025209217	0.063478346
1661	0.026425965	0.059918317
1662	0.024005003	0.060901228
1663	0.026589453	0.059855235
1664	0.02910073	0.064557461
1665	0.026878727	0.0635704
1666	0.026747989	0.066453197
1667	0.026256915	0.065522344
1668	0.026315927	0.064457708
1669	0.026217592	0.064882388
1670	0.025123388	0.063785881
1671	0.024102719	0.062053919
1672	0.025816718	0.062779101
1673	0.025434644	0.063197017
1674	0.02568855	0.06346284
1675	0.025783407	0.065141796
1676	0.025322519	0.06256134
1677	0.026158132	0.065368459
1678	0.028777558	0.065662033
1679	0.024721189	0.06322563
1680	0.02475883	0.061835212
1681	0.027460403	0.064330266
1682	0.025411846	0.064492006
1683	0.02562695	0.065607342
1684	0.026134646	0.064305249
1685	0.026201822	0.064281274
1686	0.024648589	0.066148228
1687	0.024648215	0.062248233
1688	0.025223553	0.067563094
1689	0.026411161	0.065994383
1690	0.025732993	0.071420993
1691	0.025069209	0.063453942
1692	0.025970504	0.069856194
1693	0.025886819	0.066014042
1694	0.02388741	0.066177557
1695	0.022670265	0.064598345
1696	0.024243374	0.064818662
1697	0.023506753	0.065888232
1698	0.025690573	0.063173035
1699	0.025741557	0.063845311
1700	0.028831005	0.062836744
1701	0.025918992	0.064862415
1702	0.026855142	0.066502968
1703	0.026902746	0.061764668
1704	0.026054792	0.066791475
1705	0.026133143	0.065485877
1706	0.025201877	0.063266721
1707	0.025838196	0.063179373
1708	0.028110756	0.067744323
1709	0.024900697	0.064513292
1710	0.026454273	0.069911506
1711	0.02614909	0.062941418
1712	0.025675694	0.066662774
1713	0.026258488	0.064655769
1714	0.025283555	0.063086415
1715	0.025034009	0.065807069
1716	0.025880376	0.064216444
1717	0.027159785	0.067322673
1718	0.025362213	0.063934672
1719	0.026272637	0.067996933
1720	0.026470729	0.065011726
1721	0.025832955	0.064309309
1722	0.025204643	0.062628641
1723	0.02508851	0.063982847
1724	0.025479079	0.064437871
1725	0.025702956	0.062903468
1726	0.027597839	0.064523267
1727	0.025854893	0.062929795
1728	0.02564764	0.064144284
1729	0.025328718	0.062564711
1730	0.026291411	0.061503029
1731	0.027373859	0.064759244
1732	0.025392342	0.066822993
1733	0.024835896	0.062405906
1734	0.027467259	0.064066676
1735	0.026191173	0.066351252
1736	0.026243337	0.064298796
1737	0.026903912	0.067135563
1738	0.025627858	0.065054809
1739	0.027946762	0.062645158
1740	0.025876478	0.065879238
1741	0.025616029	0.062093928
1742	0.02670584	0.063604754
1743	0.025840661	0.063786169
1744	0.025703732	0.063914266
1745	0.026539134	0.065808648
1746	0.024952031	0.063635947
1747	0.02676056	0.064118908
1748	0.025707587	0.064639286
1749	0.025772564	0.063050567
1750	0.027028545	0.063967142
1751	0.02400031	0.065879134
1752	0.026633435	0.063968137
1753	0.024604718	0.064807218
1754	0.026512325	0.064824842
1755	0.026423054	0.067033405
1756	0.025507298	0.060769558
1757	0.027945413	0.065356682
1758	0.025230435	0.062074112
1759	0.025420115	0.068076877
1760	0.023867983	0.061714945
1761	0.027159349	0.06648222
1762	0.026271775	0.063828882
1763	0.024568569	0.064084483
1764	0.024191132	0.06444951
1765	0.025451249	0.067042984
1766	0.023762849	0.064435912
1767	0.023521869	0.065391306
1768	0.026729343	0.062723869
1769	0.023649077	0.064472177
1770	0.026188245	0.066800772
1771	0.025565988	0.063075617
1772	0.027468521	0.067346397
1773	0.027704854	0.06267628
1774	0.025321408	0.065435795
1775	0.026998061	0.066789238
1776	0.027804481	0.064728953
1777	0.025773831	0.066454946
1778	0.024844645	0.063559379
1779	0.025890286	0.066520462
1780	0.024863377	0.067477337
1781	0.025555207	0.062853771
1782	0.025199618	0.064382237
1783	0.02508591	0.063367406
1784	0.028268758	0.06607158
1785	0.024170172	0.06095026
1786	0.026710298	0.067372691
1787	0.02502515	0.064324805
1788	0.024479356	0.063542177
1789	0.024993916	0.065835787
1790	0.026614929	0.066112494
1791	0.025419446	0.065556114
1792	0.025308117	0.063138559
1793	0.025594851	0.065901229
1794	0.026587619	0.067170306
1795	0.02554276	0.068726009
1796	0.025687991	0.064759535
1797	0.024946379	0.062365129
1798	0.025403178	0.063594105
1799	0.024421582	0.063110988
1800	0.024768629	0.064228537
1801	0.026463985	0.067985429
1802	0.025084292	0.064334595
1803	0.028597433	0.068970838
1804	0.024947104	0.064324887
1805	0.025576135	0.067812841
1806	0.025836965	0.067253354
1807	0.026233019	0.065628743
1808	0.024473328	0.063684264
1809	0.027237908	0.065508801
1810	0.022231154	0.066381107
1811	0.025126578	0.067721431
1812	0.023807178	0.062021553
1813	0.027302104	0.068032956
1814	0.024880516	0.062782573
1815	0.025516865	0.065657533
1816	0.02454215	0.061516906
1817	0.025352549	0.06952304
1818	0.024417506	0.068048646
1819	0.023963816	0.063693302
1820	0.025842551	0.067007193
1821	0.023641034	0.065035234
1822	0.024872228	0.070180501
1823	0.024280715	0.066772261
1824	0.023579307	0.069140854
1825	0.027696884	0.069343574
1826	0.026420362	0.066511056
1827	0.025091578	0.066262814
1828	0.025176816	0.068844694
1829	0.023181548	0.068860437
1830	0.024032233	0.066854077
1831	0.024594737	0.069046371
1832	0.02538257	0.064801673
1833	0.024904349	0.06706648
1834	0.023643394	0.067205691
1835	0.024415191	0.063196909
1836	0.024629005	0.065330336
1837	0.025847022	0.063253036
1838	0.024232307	0.062080196
1839	0.025704481	0.063378142
1840	0.022958253	0.063724204
1841	0.023264748	0.061891891
1842	0.024758293	0.060188848
1843	0.026878727	0.062999052
1844	0.025246563	0.064507136
1845	0.025149662	0.062819094
1846	0.025451238	0.065446178
1847	0.026247738	0.060843398
1848	0.024176846	0.064355776
1849	0.026829282	0.06006865
1850	0.025243995	0.060036796
1851	0.025902258	0.061208271
1852	0.027463309	0.063638402
1853	0.024338457	0.063382174
1854	0.024829932	0.060517487
1855	0.024954944	0.061550699
1856	0.025438608	0.063087155
1857	0.024201354	0.065572232
1858	0.024589002	0.063945765
1859	0.023922218	0.063486941
1860	0.023311558	0.06014971
1861	0.023922409	0.063413401
1862	0.024142356	0.064402181
1863	0.023813247	0.06327601
1864	0.024965864	0.067576113
1865	0.023030974	0.061371628
1866	0.026563375	0.061947487
1867	0.024698814	0.063787156
1868	0.024784585	0.062852586
1869	0.025881204	0.061804921
1870	0.026533761	0.060850774
1871	0.025960564	0.065427376
1872	0.027867436	0.06587891
1873	0.024389625	0.065116064
1874	0.024477463	0.061766863
1875	0.026347047	0.06625235
1876	0.023997692	0.059032791
1877	0.025478845	0.062050348
1878	0.025642707	0.06165189
1879	0.025415229	0.062584136
1880	0.026435472	0.064784826
1881	0.024519943	0.062350418
1882	0.024380533	0.062644073
1883	0.025286555	0.059716345
1884	0.025045155	0.062867789
1885	0.02434861	0.061425709
1886	0.024307213	0.061119506
1887	0.024958244	0.062902959
1888	0.022644559	0.064795816
1889	0.023417321	0.066167813
1890	0.023040188	0.060727341
1891	0.022594949	0.062460167
1892	0.024376841	0.06350326
1893	0.024468677	0.061035688
1894	0.025384127	0.063049677
1895	0.026225848	0.061843671
1896	0.026476942	0.067340053
1897	0.025418652	0.058470923
1898	0.024673005	0.062198522
1899	0.023885985	0.061161149
1900	0.025890846	0.063114553
1901	0.023970009	0.061801953
1902	0.024875494	0.061748071
1903	0.027158402	0.065008201
1904	0.023689333	0.060784169
1905	0.026708263	0.065042274
1906	0.025050553	0.063235753
1907	0.023085015	0.063908723
1908	0.024842465	0.062552817
1909	0.02558372	0.064666205
1910	0.023999166	0.062038792
1911	0.026111112	0.063842063
1912	0.026286075	0.060969529
1913	0.023282074	0.061928143
1914	0.027008618	0.063942163
1915	0.026329614	0.060334398
1916	0.023753059	0.063560777
1917	0.026263773	0.06413108
1918	0.024114097	0.065848757
1919	0.02450959	0.062180252
1920	0.025728406	0.065598573
1921	0.022238146	0.063212113
1922	0.024849916	0.063106236
1923	0.025497027	0.06335122
1924	0.022940008	0.065097457
1925	0.025286778	0.060435194
1926	0.024231801	0.061051689
1927	0.026206062	0.060689592
1928	0.02423532	0.064110379
1929	0.024828951	0.06385484
1930	0.024013708	0.060312277
1931	0.026507726	0.062954611
1932	0.023955268	0.064746771
1933	0.024915069	0.060979028
1934	0.026081309	0.064017588
1935	0.026114239	0.061955684
1936	0.024459306	0.062955769
1937	0.024700685	0.060882576
1938	0.025261237	0.063186359
1939	0.026023292	0.061606429
1940	0.025258627	0.060618705
1941	0.026229945	0.062632132
1942	0.025608153	0.060848421
1943	0.024756912	0.062908554
1944	0.026362963	0.066322616
1945	0.023161122	0.063208509
1946	0.024305036	0.060042961
1947	0.024709786	0.062126078
1948	0.027303103	0.06115314
1949	0.024673979	0.064581084
1950	0.024483154	0.06228721
1951	0.025077634	0.066071287
1952	0.025707269	0.064275719
1953	0.02471386	0.063010171
1954	0.024693049	0.060092161
1955	0.024235967	0.061548031
1956	0.026168571	0.064002884
1957	0.025087791	0.062631351
1958	0.024784352	0.061699356
1959	0.02682371	0.06425796
1960	0.026588622	0.065387384
1961	0.028447338	0.066015663
1962	0.025746069	0.062719518
1963	0.025324049	0.060813609
1964	0.026172012	0.06269992
1965	0.024471949	0.065148417
1966	0.026076698	0.060346323
1967	0.02594108	0.061546605
1968	0.026458712	0.060666919
1969	0.024953097	0.06172783
1970	0.024822154	0.06315808
1971	0.025336961	0.060180833
1972	0.026223374	0.063680322
1973	0.024854943	0.060189073
1974	0.025305238	0.06229088
1975	0.024926226	0.059283863
1976	0.027136314	0.064210129
1977	0.024334313	0.057700139
1978	0.026049081	0.064921151
1979	0.027574422	0.061555589
1980	0.028536455	0.061732738
1981	0.025214101	0.062703891
1982	0.024729086	0.061483157
1983	0.026284538	0.062763468
1984	0.025722325	0.061387326
1985	0.026558746	0.063970883
1986	0.028245613	0.06253713
1987	0.02467782	0.062260067
1988	0.024882428	0.062663746
1989	0.023473939	0.061361582
1990	0.025083297	0.063959102
1991	0.025265782	0.060737204
1992	0.024636145	0.064292091
1993	0.024501398	0.059444329
1994	0.024738019	0.063669571
1995	0.024903508	0.062486813
1996	0.024865032	0.061704754
1997	0.026456795	0.06189359
1998	0.023778541	0.066282301
1999	0.023999517	0.062269447
[truncated: 18,001 more rows]
