# Supplementary material for: Data-informed deep optimization
Source: PLoS One. 2022 Jun 23;17(6):e0270191. doi: 10.1371/journal.pone.0270191 (PMC9223370; doi:10.1371/journal.pone.0270191)
Supplement: S1 Data — (ZIP) [file pone.0270191.s001.zip › S_data_csv/Fig5.csv]

DNN predicted volume of training data	933.7119	860.7579	1140.9038	506.08	707.3495	1007.6343	917.4481	893.3456	624.1494	361.2751	666.9971	757.0746	1126.6389	1144.5017	700.0736	753.3583	720.8723	571.6071	831.1296	834.6581	822.4544	588.6672	614.3906	833.9147	894.1325	934.1887	585.7083	575.2789	909.5089	814.2449	997.6988	1141.3878	636.6518	1152.635	614.2354	844.5439	453.045	761.0671	975.6963	1216.8606	1078.7538	868.2281	955.5761	794.8354	847.2748	1164.0648	673.7363	1001.4378	902.6425
DNN predicted volume of candidates	1334.2385	1348.4049	1303.5361	1354.0674	1347.5746	1292.7866	1295.2207	1299.7164	1359.9266	1294.901	1360.7417	1315.0597	1307.7643	1336.7706	1345.3938	1335.1494	1364.6356	1295.6488	1313.1927	1303.681	1366.1982	1316.524	1358.3396	1299.399	1368.7926	1364.4214	1323.2384	1344.1099	1387.5542	1302.2806	1302.2061	1325.684	1342.0952	1345.3856	1346.1379	1367.0695	1307.9532	1350.8169	1335.4879	1358.3732	1363.9806	1322.4966	1356.0101	1367.604	1356.9583	1359.9941	1289.9941	1327.0088	1322.5226
[truncated: 451 more columns]
