# Supplementary material for: Data-informed deep optimization
Source: PLoS One. 2022 Jun 23;17(6):e0270191. doi: 10.1371/journal.pone.0270191 (PMC9223370; doi:10.1371/journal.pone.0270191)
Supplement: S1 Data — (ZIP) [file pone.0270191.s001.zip › S_data_csv/Fig6.csv]

DNN classifier value of DNN predicted feasible and true feasible points	0.759237522	0.830501118	0.745566704	0.785089804	0.788349669	0.73166584	0.746297712	0.746701324	0.773279028	0.752975521	0.784735936	0.777026151	0.751889978	0.783376129	0.774643743	0.779810029	0.747367076	0.72885556	0.748824438	0.75847348	0.750623539	0.762098786	0.796449433	0.790681337	0.801244813	0.782326096	0.812896041	0.762454669	0.7371025	0.724691183	0.747282437	0.763079285	0.722540731	0.766433003	0.805644815	0.779397829	0.759980227	0.808454947	0.789556942	0.731264999	0.806083125	0.773500332	0.707370988	0.712306936	0.71091277	0.713233592	0.732979083	0.788099103	0.723823129
DNN predicted volume of DNN predicted feasible and true feasible points	1334.076969	1374.396806	1432.224085	1415.460327	1387.360559	1408.577992	1386.182311	1430.846388	1415.321911	1402.974453	1366.189568	1434.647256	1379.417169	1389.49799	1430.869125	1450.477062	1361.916848	1375.289164	1354.717295	1399.876741	1411.684301	1390.364137	1394.147819	1326.125694	1381.710739	1415.718508	1356.004689	1370.871224	1433.233297	1359.641797	1382.149679	1442.52351	1361.011678	1441.538026	1387.510634	1374.129465	1402.040223	1411.286306	1379.69906	1378.071372	1367.716921	1408.704488	1371.529278	1376.346337	1381.409124	1391.47665	1375.664883	1446.131375	1358.294834
DNN classifier value of DNN predicted feasible and true infeasible points	0.734240248	0.761274859	0.78250675	0.760644221	0.764900811	0.745359474	0.758323372	0.738168805	0.734586144	0.749977528	0.736299756	0.757112693	0.729715364	0.766033216	0.762461148	0.844610801	0.724723552	0.719050381	0.73153739	0.741576974	0.729724493	0.817529007	0.823248249	0.746628739	0.755336518	0.758164121	0.743944253	0.736557114	0.759951001	0.731999969	0.795805928	0.778197931	0.763372717	0.801413717	0.730004154	0.789091035	0.767408151	0.77944255	0.755310576	0.773937475	0.756324566	0.747608693	0.75775551	0.775289803	0.740431997	0.746505202	0.725328065	0.769468956	0.75986826
DNN predicted volume of DNN predicted feasible and true infeasible points	1523.089059	1440.806877	1453.655392	1460.28108	1430.836626	1533.064055	1462.298617	1466.746184	1481.06916	1533.089453	1551.823606	1476.330648	1461.264336	1481.763998	1492.442328	1399.491469	1479.368461	1463.048125	1499.917265	1524.39389	1467.798516	1429.737578	1393.167843	1526.045437	1450.496253	1444.964499	1493.289276	1429.511026	1465.909243	1462.715194	1400.588946	1484.095387	1462.714824	1426.668795	1454.235071	1436.388823	1440.994627	1467.56384	1462.568519	1463.334679	1459.205815	1491.221836	1435.874172	1463.488542	1448.785489	1486.158864	1512.115453	1473.685848	1470.421516
[truncated: 236 more columns]
