# Supplementary material for: Data-informed deep optimization
Source: PLoS One. 2022 Jun 23;17(6):e0270191. doi: 10.1371/journal.pone.0270191 (PMC9223370; doi:10.1371/journal.pone.0270191)
Supplement: S1 Data — (ZIP) [file pone.0270191.s001.zip › S_code_clean_version/samplenearclassifierboundary.py]

from __future__ import print_function


#下面测试看看反向传播求梯度怎么搞
#因为反解inputs需要用梯度下降法  必须要求梯度


# 交叉熵损失函数原理详解   https://blog.csdn.net/b1055077005/article/details/100152102
#pytorch中交叉熵公式中是求softmax和交叉熵的混合 所以不需要额外再单独求softmax了  https://blog.csdn.net/zkq_1986/article/details/100668648


#定义二分类网络  网络输出这里不需要加softmax层 因为我们后边用交叉熵函数 pytorch将softmax和-log函数结合在一起了
import numpy as np

import torch
import torch.nn as nn
import os
import random
from torch.autograd import Variable
import time
import sys
import torch.optim as optim

from torch.autograd import Variable
import copy
import matplotlib.pyplot as plt
import platform
import shutil


class binary_classifier(nn.Module):

     

    def __init__(self):

        super(binary_classifier,self).__init__()

        self.fc = nn.Sequential(     #处理多维的时候参考https://blog.csdn.net/weixin_44841652/article/details/105125826
             nn.Linear(100,800),
             nn.GELU(),
             nn.Linear(800,600),
             nn.GELU() ,
             nn.Linear(600,400),
             nn.GELU() ,
             nn.Linear(400,200),
             nn.GELU() ,
             nn.Linear(200,1),
             nn.Sigmoid() ,   #设置输出是1  而不是作为多分类问题中特殊两类问题  其实是相同的损失函数
                            #https://www.zhihu.com/question/350694672
        )

    def forward(self,x):

        out = self.fc(x)

        return out


font = {
    
        'weight' : 'normal',
        
        'size'   : 22,
        
        }

#随机生成初始化参数   然后通过SGD让loss下降
seed = 100

dimension=100


np.random.seed(seed) #保证实验的可重复性

import os
def mkdir(fn):
    if not os.path.isdir(fn):
        os.mkdir(fn)

os.environ["CUDA_VISIBLE_DEVICES"] = '1'
use_cuda = torch.cuda.is_available()
print(use_cuda)
device = torch.device("cuda:0" if use_cuda else "cpu")

data_number_set = np.load('data_number_set.npy')
index = data_number_set.shape[0]-1
train_size = np.int(data_number_set[index])
# print(train_size)

for index in range(1):

    filename = 'classifier_GELU'
    classifier = torch.load('%s/binary_classifier_%s.pkl'%(filename,train_size))
    classifier = classifier.to(device)

    # # if data_number_set.shape[0]==1:
    # #     f1_name = 'data'   
    # #     train_inputs = np.load('%s/train_inputs0.npy'%f1_name) 
    # #     train_inputs_datasize = train_inputs.shape[0]
    # # else:
    # #     f1_name = 'update_data'   
    # #     train_inputs = np.load('%s/train_inputs1.npy'%f1_name) 
    # #     train_inputs_datasize = train_inputs.shape[0]
        
    # print(train_inputs_datasize)
    # initialization_size = train_inputs_datasize*2
    initialization_size = 3000

    left_boundary = -0.173

    right_boundary = 0.173

    interval_length = right_boundary - left_boundary

    uniformsampleddata = np.random.rand(initialization_size, dimension)  #不需要通过循环来做

    parameter0  = left_boundary + interval_length * uniformsampleddata

    r = 0.5

    total_iteriation = 5000

    alpha0 = 2*1e-5

    

    inputs = torch.tensor(parameter0) #为了避免相互影响
    inputs = inputs.to(device)


    classifier_value = classifier(inputs)

    classifier_value   = classifier_value.detach().cpu().numpy() 

    fn_name = 'update_data'
    mkdir(fn_name)
    fig ,ax = plt.subplots(figsize=(14,12))


    n, bins, patches = plt.hist(classifier_value,bins=100,histtype='bar',facecolor='green',rwidth=0.9)


    plt.xlabel('classifier_value',font)
    plt.ylabel('frequency',font)
    # plt.title('c=%s'%(c),font)
    ax.get_xaxis().get_major_formatter().set_useOffset(False)
    plt.xticks(rotation=30)

    plt.tick_params(labelsize=20,width=2,colors='black')

    fig.savefig('%s/initial_classifier_value_hist_%s.png'%(fn_name,train_size), bbox_inches='tight',format='png', dpi=600)

    plt.close(fig)

    distance = np.abs(classifier_value-r)
    keep_index = np.where(distance<0.5-0.1)[0]
    parameter0 = parameter0[keep_index]

    if parameter0.shape[0]<initialization_size:

        copy_num = initialization_size//parameter0.shape[0]
        extend_parameter0 = np.tile(parameter0,(copy_num+1,1))
        # print(extend_parameter0.shape)
        parameter0 = extend_parameter0[0:initialization_size]   

    alpha = alpha0*np.ones((parameter0.shape[0],1)) 


    if  not platform.system()=='Windows':#在服务器linux系统跑时就是1 可执行下边的话
            shutil.copy(__file__,'%s/%s'%(fn_name,os.path.basename(__file__)))
        
    #给定每一个t 都要用梯度下降 或者牛顿迭代的方法找到局部最小值
    for  j in range(total_iteriation): 

        inputs = torch.tensor(parameter0) #为了避免相互影响
        inputs = inputs.to(device)
        
        inputs.requires_grad = True  

        
        classifier_value = classifier(inputs)


        energy_value = (classifier_value - r)**2
        # print(energy_value)
        energy_value.backward(gradient=torch.ones_like(energy_value),retain_graph=True) 

        derivative_terms = inputs.grad
        # print(derivative_terms)

        derivative_terms = derivative_terms.cpu().numpy()

        classifier_value = classifier_value.detach().cpu().numpy()


        # classifier_value   = classifier_value.detach().cpu().numpy() 
        #叶子节点梯度累加的，故需要对x的梯度清零（中间节点的不会累加） https://blog.csdn.net/u013548568/article/details/84834945

        inputs.grad = torch.zeros_like(inputs.grad)     # https://www.freesion.com/article/9311569785/

        #去掉这一行 很自然的可以看到累加这一性质  计算梯度时默认累加   https://blog.csdn.net/wuzhongqiang/article/details/102572324
        
        beta = 50
        mu = np.zeros(dimension)
        sigma = np.identity(dimension)
        
        norm_square_derivative = np.sum(derivative_terms * derivative_terms,axis=1,keepdims=True)
       
        BM_term = np.sqrt(2*alpha0/beta) * np.random.multivariate_normal(mu,sigma,parameter0.shape[0])
        
        parameter1 = parameter0 - alpha0 *derivative_terms + BM_term


        parameter0 = parameter1

        if j%100==0:
            print('j=%s'%(j))
            print('classifier_value:%s'%(classifier_value-r))
            # print('energy_value:%s'%energy_value)

            print('derivative_terms:%s'%np.max(derivative_terms))
            # print(BM_term_vertical)
            # print(derivative_terms)

    
    inputs = torch.tensor(parameter0)
    print(inputs.shape)
    inputs = inputs.to(device)
    classifier_value = classifier(inputs)
    classifier_value   = classifier_value.detach().cpu().numpy() 

    
    distance = np.abs(classifier_value -r)
    keep_index = np.where(distance<=1e-1)[0]
    parameter0 = parameter0[keep_index]

    np.save('%s/end_points_near_boundary_%s.npy'%(fn_name,train_size),parameter0)
    


    fig ,ax = plt.subplots(figsize=(14,12))


    n, bins, patches = plt.hist(classifier_value,bins=100,histtype='bar',facecolor='green',rwidth=0.9)


    plt.xlabel('classifier_value',font)
    plt.ylabel('frequency',font)
    # plt.title('c=%s'%(c),font)
    ax.get_xaxis().get_major_formatter().set_useOffset(False)
    plt.xticks(rotation=30)

    plt.tick_params(labelsize=20,width=2,colors='black')

    fig.savefig('%s/end_classifier_value_hist_%s.png'%(fn_name,train_size), bbox_inches='tight',format='png', dpi=600)

    plt.close(fig)
