# Supplementary material for: Data-informed deep optimization
Source: PLoS One. 2022 Jun 23;17(6):e0270191. doi: 10.1371/journal.pone.0270191 (PMC9223370; doi:10.1371/journal.pone.0270191)
Supplement: S1 Data — (ZIP) [file pone.0270191.s001.zip › S_code_clean_version/generator_x2.py]

import matplotlib.pyplot as plt
import numpy as np
import sympy
import time
import os
from tqdm import tqdm
from numpy import linalg as LA
from scipy import linalg
from scipy import integrate
from numpy import random
import platform
import shutil


# -----------------------------------------------------
# Calculate and sort eigenvalues


def eigens(x_i, mu, omega, sigma_T, varepsilon, sigma_a, M):
    x_i -= 1
    D, V = LA.eig(
        (1 / mu).reshape(-1, 1)
        * (
            (sigma_T[x_i] - varepsilon[x_i] ** 2 * sigma_a[x_i])
            * np.ones((2 * M, 2 * M))
            @ np.diag(omega)
            - sigma_T[x_i] * np.eye(2 * M, 2 * M)
        )
    )
    # sort eigenvalues
    D_arg = np.argsort(D)
    V = (V.transpose()[D_arg]).transpose()
    D = D[D_arg]

    if sigma_a[x_i] < 1e-14:
        D[M - 1] = 0
        D[M] = 0
        V[:, M - 1] = np.ones(2 * M)
        V[:, M] = np.ones(2 * M)
    return V, D


def qnwlege1(n, a, b):
    mu, omega = np.polynomial.legendre.leggauss(n)
    xm = 0.5 * (b + a)
    xl = 0.5 * (b - a)
    mu = mu * xl + xm
    omega = xl * omega

    return mu, omega


def sss(x, x_i, varepsilon, h, sigma_T, xl, mu, M, sigma_a, omega):
    matrix = np.zeros([2 * M, 2 * M])
    V, D = eigens(
        x_i,
        mu=mu,
        omega=omega,
        sigma_T=sigma_T,
        varepsilon=varepsilon,
        sigma_a=sigma_a,
        M=M,
    )

    x_0 = (x_i - 0.5) * h + xl

    matrix = np.exp((D * (x - x_0 - np.sign(D) * 0.5 * h)) / varepsilon[x_i - 1]) * V
    if sigma_a[x_i - 1] <= 10 ** -8:
        matrix[:, M - 1] = np.ones(2 * M)
        matrix[:, M] = sigma_T[x_i - 1] * (x - x_0) / varepsilon[x_i - 1] - mu[:]

    return matrix


def Psi0(x, x_i, sigma_a, q, sigma_T, mu, varepsilon, M):
    if abs(sigma_a[x_i - 1]) > 1e-8:

        Psi0 = q[x_i - 1] * np.ones(2 * M) / sigma_a[x_i - 1]
    else:
        qt = q[x_i - 1]
        Psi0 = (
            -1.5 * sigma_T[x_i - 1] * qt * x * x
            + 3 * varepsilon[x_i - 1] * qt * mu * x
            - 3 * varepsilon[x_i - 1] ** 2 * qt * np.power(mu, 2) / sigma_T[x_i - 1]
            + varepsilon[x_i - 1] ** 2 * q[x_i - 1] * np.ones(2 * M) / sigma_T[x_i - 1]
        )
    return Psi0


# ----------------------------------------------------------------------


def f_varepsilon(x):
    return 1


def f_q(x):
    return 0


def f_sigma_T(x):
   
    return (np.tanh(11*(6.5/11-x/2))+np.tanh(11*(x/2-4.5/11)))/2 + 2
  


def f_sigma_a(x):

    return  1*np.ones_like(x)

    


def phi(x, a1=1, a2=0.1, k=1):
    # M_phi = np.zeros(M)
    # assert x.shape == np.zeros(M).shape
    M_phi = a1 * np.cos(k * x) + a2 * np.sin(k * x) + 2
    # M_phi = abs(0.5 - ((a+1)/2) * abs(x))

    return M_phi


# ----------------------------------------------------------------------


def save_data(dir, dirs="./data_30_100_x2", name=""):
    dir_data = dirs + "/M=%s-I=%s" % (dir["M"][0], dir["I"][0])
    if not os.path.exists(dirs):
        os.makedirs(dirs)
    if  not platform.system()=='Windows':
        shutil.copy(__file__,'%s/%s'%(dirs,os.path.basename(__file__)))
    # np.savez(dir_data+'/a=%s' %(a), M = dir['M'], I = dir['I'], a = dir['a'], xl = dir['xl'], xr = dir['xr'], mu = dir['mu'] , omega = dir['omega'], time = dir['time'], Psi = dir['Psi'], sigma_T = dir['sigma_T'], sigma_a = dir['sigma_a'], phiL = dir['phiL'], phiR = dir['phiR'])
    # np.savez(dir_data, M = dir['M'], I = dir['I'], a = dir['a'], xl = dir['xl'], xr = dir['xr'], mu = dir['mu'] , omega = dir['omega'], time = dir['time'], Psi = dir['Psi'], sigma_T = dir['sigma_T'], sigma_a = dir['sigma_a'], psiL = dir['psiL'], psiR = dir['psiR'])
    np.savez(
        dir_data,
        M=dir["M"],
        I=dir["I"],
        a1=dir["a1"],
        a2=dir["a2"],
        xl=dir["xl"],
        xr=dir["xr"],
        mu=dir["mu"],
        omega=dir["omega"],
        Psi=dir["Psi"],
        sigma_T=dir["sigma_T"],
        sigma_a=dir["sigma_a"],
        psiL=dir["psiL"],
        psiR=dir["psiR"],
        time=dir["time"],
    )


def train(M=40, I=40, a1=0.1, a2=0.1, k=1, xl=0, xr=2, datalist=None):
    start = time.time()

    mu, omega0 = qnwlege1(2 * M, -1, 1)
    omega = omega0 / 2

    psiR = phi(mu[0:M], a1=a1, a2=a2, k=k)
    psiL = phi(mu[M:], a1=a1, a2=a2, k=k)
    # psiR = np.zeros(M)
    # print(psiL)
    # print(mu[0:M], a)

    h = (xr - xl) / I
    varepsilon = np.zeros([I, 1])
    sigma_T = np.zeros([I, 1])
    sigma_a = np.zeros([I, 1])
    q = np.zeros([I, 1])

    for i in range(1, I + 1):
        varepsilon[i - 1] = integrate.quad(f_varepsilon, (i - 1) * h, i * h)[0] / h
        sigma_T[i - 1] = integrate.quad(f_sigma_T, (i - 1) * h, i * h)[0] / h
        sigma_a[i - 1] = integrate.quad(f_sigma_a, (i - 1) * h, i * h)[0] / h
        q[i - 1] = integrate.quad(f_q, (i - 1) * h, i * h)[0] / h

    ssl = np.zeros([2 * M, 2 * M, I])
    ssr = np.zeros([2 * M, 2 * M, I])
    Psi0l = np.zeros([2 * M, I])
    Psi0r = np.zeros([2 * M, I])

    for i in range(1, I + 1):
        ssl[:, :, i - 1] = sss(
            (i - 1) * h, i, varepsilon, h, sigma_T, xl, mu, M, sigma_a, omega
        )
        ssr[:, :, i - 1] = sss(
            i * h, i, varepsilon, h, sigma_T, xl, mu, M, sigma_a, omega
        )
        Psi0l[:, i - 1] = Psi0(
            (i - 1) * h, i, sigma_a, q, sigma_T, mu, varepsilon, M
        ).flatten()
        Psi0r[:, i - 1] = Psi0(
            i * h, i, sigma_a, q, sigma_T, mu, varepsilon, M
        ).flatten()

    Mt = np.zeros([2 * M, 2 * M, I])
    bt = np.zeros([2 * M, I])
    Mt[0:M, :, 0] = ssl[M : 2 * M, :, 0]
    bt[0:M, 0] = psiL - Psi0l[M : 2 * M, 0]
    Mt[M : 2 * M, :, I - 1] = ssr[0:M, :, I - 1]
    bt[M : 2 * M, I - 1] = psiR - Psi0r[0:M, I - 1]

    for i in range(1, I):
        Q, _ = linalg.qr(np.vstack((ssr[:, :, i - 1], Mt[0:M, :, i - 1])))
        Q = Q.transpose()
        Mt[0:M, :, i] = Q[2 * M :, 0 : 2 * M] @ ssl[:, :, i]
        bt[0:M, i] = (
            -Q[2 * M :, 0 : 2 * M] @ (Psi0l[:, i] - Psi0r[:, i - 1])
            - Q[2 * M :, 2 * M :] @ bt[0:M, i - 1]
        )

    for i in range(I, 1, -1):
        Q, _ = linalg.qr(np.vstack((ssl[:, :, i - 1], Mt[M : 2 * M, :, i - 1])))
        Q = Q.transpose()
        Mt[M : 2 * M, :, i - 2] = Q[2 * M :, 0 : 2 * M] @ ssr[:, :, i - 2]
        bt[M : 2 * M, i - 2] = (
            -Q[2 * M :, 0 : 2 * M] @ (Psi0r[:, i - 2] - Psi0l[:, i - 1])
            - Q[2 * M :, 2 * M :] @ bt[M : 2 * M, i - 1]
        )

    alpha = np.zeros((2 * M, I))
    for i in range(1, I + 1):
        alpha[:, i - 1] = np.linalg.inv(Mt[:, :, i - 1]) @ bt[:, i - 1]

    res = np.zeros((2 * M, I - 1))
    for i in range(1, I):
        res[:, i - 1] = (
            ssr[:, :, i - 1] @ alpha[:, i - 1]
            + Psi0r[:, i - 1]
            - ssl[:, :, i] @ alpha[:, i]
            - Psi0l[:, i]
        )

    Psi = np.zeros((2 * M, I + 1))
    for i in range(1, I + 1):
        Psi[:, i - 1] = ssl[:, :, i - 1] @ alpha[:, i - 1] + Psi0l[:, i - 1]

    Psi[:, I] = ssr[:, :, I - 1] @ alpha[:, I - 1] + Psi0r[:, I - 1]
    end = time.time()
    # print("运行时间:%.2f秒"%(end-start))
    # x = np.arange(xl, xr + h, h)
    # y = (omega.transpose() @ Psi).flatten()

    datalist["M"].append(M)
    datalist["I"].append(I)
    datalist["a1"].append(a1)
    datalist["a2"].append(a2)
    datalist["k"].append(k)
    datalist["xl"].append(xl)
    datalist["xr"].append(xr)
    datalist["mu"].append(mu)
    datalist["omega"].append(omega)
    datalist["time"].append(start - end)
    datalist["Psi"].append(Psi)
    datalist["sigma_T"].append(sigma_T)
    datalist["sigma_a"].append(sigma_a)
    datalist["psiL"].append(psiL)
    datalist["psiR"].append(psiR)

    # datalist.append([M, I, a, xl, xr, mu, omega, end-start, Psi, sigma_T, sigma_a, psiL, psiR])
    # save_data(M, I, a, xl, xr, mu, omega, end-start, Psi, sigma_T, sigma_a, psiL, psiR)

    # plt.plot(x, y, color="red", linewidth=2.0)
    # # plt.show()
    # plt.savefig('../figure/1.png')


def train_loop(a_range, k_range, M, I):
    datalist = {}
    datalist["M"] = []
    datalist["I"] = []
    datalist["a1"] = []
    datalist["a2"] = []
    datalist["k"] = []
    datalist["xl"] = []
    datalist["xr"] = []
    datalist["mu"] = []
    datalist["omega"] = []
    datalist["time"] = []
    datalist["Psi"] = []
    datalist["sigma_T"] = []
    datalist["sigma_a"] = []
    datalist["psiL"] = []
    datalist["psiR"] = []

    index = a_range[-1]

    # a1_set = random.default_rng().uniform(*a_range)
    # a2_set = random.default_rng().uniform(*a_range)
    # k_set = random.default_rng().integers(*k_range)
    # a2_set = np.linspace(*a_range)
    # print(a2_set)

    for i in tqdm(range(index)):
        train(M=M, I=I, a1=1, a2=1, k=1, datalist=datalist)

    save_data(datalist)


if __name__ == "__main__":
    I = 100
    M = 30
    a_range = [0.0, 1.0, 1]
    k_range = [-5, 5, 1]#不起作用了
    train_loop(a_range, k_range, M, I)


    # datalist = {}
    # datalist['M'] = []
    # datalist['I'] = []
    # datalist['a'] = []
    # datalist['xl'] = []
    # datalist['xr'] = []
    # datalist['mu'] = []
    # datalist['omega'] = []
    # datalist['time'] = []
    # datalist['Psi'] = []
    # datalist['sigma_T'] = []
    # datalist['sigma_a'] = []
    # datalist['psiL'] = []
    # datalist['psiR'] = []
    # train(M=30, I=100, a=0.95, xl=0, xr=2, datalist=datalist)
