# Supplementary material for: Data-informed deep optimization
Source: PLoS One. 2022 Jun 23;17(6):e0270191. doi: 10.1371/journal.pone.0270191 (PMC9223370; doi:10.1371/journal.pone.0270191)
Supplement: S1 Data — (ZIP) [file pone.0270191.s001.zip › S_code_clean_version/plot_loss.py]

# -*- coding: utf-8 -*-
"""
Created on Tue Sep 22 10:34:22 2020

@author: LZhang
"""
import matplotlib.pyplot as plt
#画图

postfix = 'in_default'

        
for train_trial in [5000]:#[100,500,1000,3000,5000,10000,15000] :           
   
    # filename = 'DNN_byradius_gaussian_%s%s'%(train_trial,postfix)
    # filename = 'DNN_byradius_Laplace_%s%s'%(train_trial,postfix)
    # filename = 'DNN_inball_gaussian_%s%s'%(train_trial,postfix)
    # filename = 'DNN_inball_Laplace_%s%s'%(train_trial,postfix)
    # filename = 'DNN_uniformandradius_gaussian_%s%s'%(train_trial,postfix)
    
    filename = 'laplace_DNN_modelL2_%s%s'%(train_trial,postfix)
    import json
    with open("%s/loss_L2.json"% filename, "r") as f: 
           R = json.load(f)
           f.close()
               
    avg_train_losses = R['train_loss']

    avg_test_losses = R['test_loss']
   
    
    
    
    final_train_l2loss = R['final_train_L2loss'] 
    final_test_l2loss = R['final_test_L2loss']  


    
    
    font = {
    
        'weight' : 'normal',
        
        'size'   : 38,
        
        }
    
    
       #首先画loglogy图
    fig1 = plt.figure(figsize=(16,12))
        
    
    
    plt.loglog(list(range(1,len(avg_train_losses)+1)),avg_train_losses,'ro-',linewidth=10, label='Training Loss')
    plt.loglog(list(range(1,len(avg_test_losses)+1)),avg_test_losses,'g*-',linewidth=10,label='Test Loss')
    
    plt.xlabel('epochs',font)
    plt.ylabel('loss',font)
    # plt.title('L1_train:%0.2f L1_test:%0.2f L2_train:%0.2f L2_test:%0.2f\n'
    #                  %(final_train_l1loss,final_test_l1loss,final_train_l2loss,final_test_l2loss),font)
    plt.tick_params(labelsize=38,width=2,colors='blue')
    
    #    plt.xlim(0, len(avg_train_losses)+1) # consistent scale
    plt.grid(True)
    plt.legend(fontsize=38)
    
    fig1.savefig('%s/loglog_loss.png'%filename, bbox_inches='tight',format='png', dpi=600)
      
   
    

import platform
import shutil
import os

if  not platform.system()=='Windows':#在服务器linux系统跑时就是1 可执行下边的话
        shutil.copy(__file__,'%s/%s'%(filename,os.path.basename(__file__)))
    
