# Supplementary material for: Data-informed deep optimization
Source: PLoS One. 2022 Jun 23;17(6):e0270191. doi: 10.1371/journal.pone.0270191 (PMC9223370; doi:10.1371/journal.pone.0270191)
Supplement: S1 Data — (ZIP) [file pone.0270191.s001.zip › S_code_clean_version/data_initial0.py]

#用来训练自相交分类器  有自相交现象就记为1，没有就记为0


import random

import os

import numpy as np
import platform
import shutil

train_size = 3000
test_size = 2000


data_number_set = np.load('data_number_set.npy')
data_number_set = np.append(data_number_set,train_size)
np.save('data_number_set.npy',data_number_set)

filename = 'data'

#首先导入label data
import numpy as np
inputs = np.load('%s/original_inputs.npy'%filename)
labels = np.load('%s/original_inputs_labels.npy'%filename)

# all_inputs = np.load('%s/original_inputs.npy'%filename)
# all_labels = np.load('%s/original_inputs_labels.npy'%filename)

# #让label=1与label=0的比例达到1：1
# index_list1 = np.where(all_labels==1)[0]
# index_list2 = np.where(all_labels==0)[0]

# datasize = min(index_list1.shape[0],index_list2.shape[0])
# datasize = min(datasize,5000)
# inputs1 = all_inputs[index_list1[0:datasize]]
# labels1 = all_labels[index_list1[0:datasize]]
# inputs2 = all_inputs[index_list2[0:datasize]]
# labels2 = all_labels[index_list2[0:datasize]]
# inputs = np.append(inputs1,inputs2,axis=0)
# labels = np.append(labels1,labels2)


index_list = list(range(inputs.shape[0])) 
random.shuffle(index_list)

train_inputs = inputs[index_list[0:train_size]]
train_labels = labels[index_list[0:train_size]]
test_inputs = inputs[index_list[train_size:train_size+test_size]]
test_labels = labels[index_list[train_size:train_size+test_size]]


np.save('%s/train_inputs0.npy'%filename,train_inputs) 
np.save('%s/train_labels0.npy'%filename,train_labels)

np.save('%s/test_inputs.npy'%filename,test_inputs) 
np.save('%s/test_labels.npy'%filename,test_labels) 


if  not platform.system()=='Windows':#在服务器linux系统跑时就是1 可执行下边的话
        shutil.copy(__file__,'%s/%s'%(filename,os.path.basename(__file__)))
    

    
