# Supplementary material for: Data-informed deep optimization
Source: PLoS One. 2022 Jun 23;17(6):e0270191. doi: 10.1371/journal.pone.0270191 (PMC9223370; doi:10.1371/journal.pone.0270191)
Supplement: S1 Data — (ZIP) [file pone.0270191.s001.zip › S_code_clean_version/iter_train_optimize.py]

import os
import numpy as np

#基于训练好的分类器 采集可行点 
#训练网络去近似目标函数
#最终优化

os.system("python ./sample_feasible_data.py")#基于训练好的分类器 采集可行点 
os.system("python ./calculate_feasible_laplaceandgasussiandata.py")#计算目标函数值在可行点上的值
os.system("python ./trainlaplaceDNN.py")#用数据训练网络近似目标函数
os.system("python ./optimize_laplace.py")#优化
os.system("python ./plot_optimize_laplace.py")#画优化得到的最优点的函数值和真实最优点的函数值的图
