# Supplementary material for: Data-informed deep optimization
Source: PLoS One. 2022 Jun 23;17(6):e0270191. doi: 10.1371/journal.pone.0270191 (PMC9223370; doi:10.1371/journal.pone.0270191)
Supplement: S1 Data — (ZIP) [file pone.0270191.s001.zip › S_code_clean_version/sample_feasible_data.py]

#true function is 倒高斯函数
#利用训练好的分类器 采样
import numpy as np
import random
from torch.autograd import Variable
import time
import sys
import torch.optim as optim
import os
import torch.nn as nn
import torch

import platform
import shutil

import matplotlib.pyplot as plt

font = {
    
        'weight' : 'normal',
        
        'size'   : 22,
        
        }
def mkdir(fn):
    if not os.path.isdir(fn):
        os.mkdir(fn)


def in_given_region_index(x):

    #考虑简单的球形区域
    #先考虑最小值点(0,0)在这个区域内部的  后边再考虑刚好在边界上时

    radius = 1

    y = np.sqrt(np.sum(x**2,axis=1,keepdims=True))

    print(y.shape)

    result = np.where(y <= radius)[0]

      
    return result    


class binary_classifier(nn.Module):

     

    def __init__(self):

        super(binary_classifier,self).__init__()

        self.fc = nn.Sequential(     #处理多维的时候参考https://blog.csdn.net/weixin_44841652/article/details/105125826
             nn.Linear(100,800),
             nn.GELU(),
             nn.Linear(800,600),
             nn.GELU() ,
             nn.Linear(600,400),
             nn.GELU() ,
             nn.Linear(400,200),
             nn.GELU() ,
             nn.Linear(200,1),
             nn.Sigmoid() ,   #设置输出是1  而不是作为多分类问题中特殊两类问题  其实是相同的损失函数
                            #https://www.zhihu.com/question/350694672
        )

    def forward(self,x):

        out = self.fc(x)

        return out


dimension = 100

os.environ["CUDA_VISIBLE_DEVICES"] = '0'

use_cuda = torch.cuda.is_available()
print(use_cuda)
device = torch.device("cuda:0" if use_cuda else "cpu")

f_name = 'classifier_GELU'
# data_number_set = np.load('data_number_set.npy')
# train_size = np.int(data_number_set[-1])
classifier = torch.load('%s/final_binary_classifier.pkl'%(f_name))
classifier = classifier.to(device)

#初始训练分类器时一定既有label=0 也有label=1的
#选择label=1的那些作为初始即可  但是label=1的会有个问题就是梯度那项其实不太起作用 基本为0 但是我们
#本来就是希望得到更多的label=1  也就是可行的点而已

leftpoint = -0.173

rightpoint = 0.173

interval_length = rightpoint - leftpoint

initialization_size = 30000

uniformsampleddata = np.random.rand( initialization_size, dimension)  #不需要通过循环来做
parameter0  = leftpoint + interval_length * uniformsampleddata

r = 1   #目标变成可行
total_iteriation = 5000


inputs = torch.tensor(parameter0) #为了避免相互影响
inputs = inputs.to(device)

classifier_value = classifier(inputs)
classifier_value   = classifier_value.detach().cpu().numpy() 

index = np.where(classifier_value==1)[0]

#事实上从一个符合要求的点出发就可以
# x = np.ones((10,1)) z=np.array([[1,2,3]]) x*z 是一个10×3的矩阵每一行都是z  但这一个点可能是梯度接近零 不好 所以多取几个即可
#如果符合要求的点比较少 可以复制几次 因为后边我们会加随机项 所以得到的点也是不同的


alpha0 = 1e-4
alpha = alpha0*np.ones((parameter0.shape[0],1)) 

fn_name = 'feasible_data'
mkdir(fn_name)
fig ,ax = plt.subplots(figsize=(14,12))


n, bins, patches = plt.hist(classifier_value,bins=100,histtype='bar',facecolor='green',rwidth=0.9)


plt.xlabel('classifier_value',font)
plt.ylabel('frequency',font)
# plt.title('c=%s'%(c),font)
ax.get_xaxis().get_major_formatter().set_useOffset(False)
plt.xticks(rotation=30)

plt.tick_params(labelsize=20,width=2,colors='black')

fig.savefig('%s/initial_classifier_value_hist.png'%(fn_name), bbox_inches='tight',format='png', dpi=600)

plt.close(fig)


if  not platform.system()=='Windows':#在服务器linux系统跑时就是1 可执行下边的话
        shutil.copy(__file__,'%s/%s'%(fn_name,os.path.basename(__file__)))
    


#给定每一个t 都要用梯度下降 或者牛顿迭代的方法找到局部最小值
for  j in range(total_iteriation): 

    inputs = torch.tensor(parameter0) #为了避免相互影响
    inputs = inputs.to(device)
    
    inputs.requires_grad = True  

    
    classifier_value = classifier(inputs)


    energy_value = ( classifier_value - r)**2
    # print(energy_value)
    energy_value.backward(gradient=torch.ones_like(energy_value),retain_graph=True) 

    derivative_terms = inputs.grad
    # print(derivative_terms)

    derivative_terms = derivative_terms.cpu().numpy()

    if j%100==0:
        print('j=%s'%(j))
        print('classifier_value:%s'%classifier_value)
        
    inputs.grad = torch.zeros_like(inputs.grad)     # https://www.freesion.com/article/9311569785/
    
    beta = 100
    mu = np.zeros(dimension)
    sigma = np.identity(dimension)
    # parameter1 = parameter0 - 2*alpha *(classifier_value - r ) * derivative_terms +np.random.randn(parameter0.shape[0],1)

    parameter1 = parameter0 - alpha0 *derivative_terms + np.sqrt(2*alpha0/beta) * np.random.multivariate_normal(mu,sigma,parameter0.shape[0])#
   
    parameter0 = parameter1


inputs = torch.tensor(parameter0)
inputs = inputs.to(device)
classifier_value = classifier(inputs)
classifier_value   = classifier_value.detach().cpu().numpy() 


fig ,ax = plt.subplots(figsize=(14,12))


n, bins, patches = plt.hist(classifier_value,bins=100,histtype='bar',facecolor='green',rwidth=0.9)


plt.xlabel('classifier_value',font)
plt.ylabel('frequency',font)
# plt.title('c=%s'%(c),font)
ax.get_xaxis().get_major_formatter().set_useOffset(False)
plt.xticks(rotation=30)

plt.tick_params(labelsize=20,width=2,colors='black')

fig.savefig('%s/end_classifier_value_hist.png'%(fn_name), bbox_inches='tight',format='png', dpi=600)

plt.close(fig)

#首先保留分类器认为label是0的那些点，
distance = np.abs(classifier_value -r)
keep_index = np.where(distance<0.5)[0]
parameter0 = parameter0[keep_index]

print(parameter0.shape[0])
#再用真实的边界条件去判断  保留真的在区域内的点

inputs_label = np.zeros(parameter0.shape[0])

index = in_given_region_index(parameter0)

inputs_label[index] = 1

in_region_inputs = parameter0[index,:]

print(in_region_inputs.shape[0])

np.save('%s/sampled_feasible_inputs.npy'%(fn_name),in_region_inputs)


# mu = np.zeros((1,dimension))
# sigma = np.ones((1,dimension))
# outputs = -Gaussian_function(in_region_inputs,mu,sigma)

# np.save('%s/sampled_feasible_targets.npy'%(fn_name),outputs)
