# Supplementary material for: Data-informed deep optimization
Source: PLoS One. 2022 Jun 23;17(6):e0270191. doi: 10.1371/journal.pone.0270191 (PMC9223370; doi:10.1371/journal.pone.0270191)
Supplement: S1 Data — (ZIP) [file pone.0270191.s001.zip › S_code_clean_version/data_adding.py]

#用来训练自相交分类器  有自相交现象就记为1，没有就记为0

import numpy as np

import random
from torch.autograd import Variable
import time
import sys
import torch.optim as optim
import os
import torch.nn as nn
import torch
import platform
import shutil
def in_given_region_index(x):

    #考虑简单的球形区域
    #先考虑最小值点(0,0)在这个区域内部的  后边再考虑刚好在边界上时

    radius = 1

    y = np.sqrt(np.sum(x**2,axis=1,keepdims=True))

    print(y.shape)

    result = np.where(y <= radius)[0]

      
    return result    


class binary_classifier(nn.Module):

     

    def __init__(self):

        super(binary_classifier,self).__init__()

        self.fc = nn.Sequential(     #处理多维的时候参考https://blog.csdn.net/weixin_44841652/article/details/105125826
             nn.Linear(100,800),
             nn.GELU(),
             nn.Linear(800,600),
             nn.GELU() ,
             nn.Linear(600,400),
             nn.GELU() ,
             nn.Linear(400,200),
             nn.GELU() ,
             nn.Linear(200,1),
             nn.Sigmoid() ,   #设置输出是1  而不是作为多分类问题中特殊两类问题  其实是相同的损失函数
                            #https://www.zhihu.com/question/350694672
        )

    def forward(self,x):

        out = self.fc(x)

        return out


fn_name = 'update_data'

#首先导入label data
data_number_set = np.load('data_number_set.npy')
train_size = np.int(data_number_set[-1])

last_train_inputs = np.load('%s/train_inputs1.npy'%fn_name) 
last_train_labels = np.load('%s/train_labels1.npy'%fn_name) 


#导入上一个分类器的边界附近的点 
adding_input = np.load('%s/end_points_near_boundary_%s.npy'%(fn_name,train_size))

# 判断确定真正的标签

adding_label = np.zeros(adding_input.shape[0])

index = in_given_region_index(adding_input)

adding_label[index] = 1
print(adding_input.shape)
print(index.shape)

# filename = 'classifier_GELU'
 
# os.environ["CUDA_VISIBLE_DEVICES"] = '0'

# use_cuda = torch.cuda.is_available()
# print(use_cuda)
# device = torch.device("cuda:0" if use_cuda else "cpu")

# model = torch.load('%s/binary_classifier_%s.pkl'%(filename,train_size))
# model.to(device)
# model.double()

# inputs = torch.tensor(adding_input) #为了避免相互影响
# inputs = inputs.to(device)    
# classifier_value = model(inputs)
# # classifier_value = classifier_value.detach().cpu().numpy()

# predicted_label = (classifier_value.data>0.5) #.item()只能用于一个元素的张量  一个元素张量可以用item得到元素值
# predicted_label = predicted_label.cpu().numpy()

# predicted_label1_index = np.where(predicted_label==1)[0]
# predicted_label0_index = np.where(predicted_label==0)[0]

# min_number = min(predicted_label1_index.shape[0],predicted_label0_index.shape[0])

# predicted_inputs_label1 = adding_input[predicted_label1_index[0:min_number]]
# predicted_inputs_label0 = adding_input[predicted_label0_index[0:min_number]]

# adding_input = np.append(predicted_inputs_label0,predicted_inputs_label1,axis=0)

# adding_label = np.ones(adding_input.shape[0])
# adding_label[0:min_number]=0

#最好是label 0与1的数据balance  因此要在处理一下

# label1_index = np.where(adding_label==1)[0]
# print(label1_index.shape[0])
# label0_index = np.where(adding_label==0)[0]
# print(label0_index.shape[0])

# inputs_label1 = adding_input[label1_index]
# inputs_label0 = adding_input[label0_index]

# balance_number = min(inputs_label1.shape[0],inputs_label0.shape[0])
# adding_input = np.append(inputs_label1[0:balance_number],inputs_label0[0:balance_number],axis=0)
# print('adding_input',adding_input.shape)

# # 判断确定真正的标签
# adding_label = np.append(np.ones(balance_number),np.zeros(balance_number),axis=0)


#拼在一起并保存
train_inputs1 = np.append(last_train_inputs,adding_input,axis=0)
train_labels1 = np.append(last_train_labels,adding_label,axis=0)

np.save('%s/train_inputs1.npy'%fn_name,train_inputs1) 
np.save('%s/train_labels1.npy'%fn_name,train_labels1)


data_number_set = np.load('data_number_set.npy')
data_number_set = np.append(data_number_set,train_inputs1.shape[0])
np.save('data_number_set.npy',data_number_set)


if  not platform.system()=='Windows':#在服务器linux系统跑时就是1 可执行下边的话
        shutil.copy(__file__,'%s/%s'%(fn_name,os.path.basename(__file__)))
    

    
