# Supplementary material for: Data-informed deep optimization
Source: PLoS One. 2022 Jun 23;17(6):e0270191. doi: 10.1371/journal.pone.0270191 (PMC9223370; doi:10.1371/journal.pone.0270191)
Supplement: S1 Data — (ZIP) [file pone.0270191.s001.zip › S_code_clean_version/iter_update_classifier.py]

import os
import numpy as np

#训练分类器的程序

os.system("python ./example_data.py")#获取label数据

data_number_set = np.empty((0,1))
np.save('data_number_set.npy',data_number_set)

total_iter = 10
#首先训练分类器 通过逐渐加边界附近点的方法 更新分类器边界
#过程中分类器都保存

for i in range(total_iter):
    if i==0:
        os.system("python ./data_initial0.py")#初始化采点
        os.system("python ./train_classifier0.py")#训练分类器
        os.system("python ./samplenearclassifierboundary.py")#采集分类器边界附近的点
        os.system("python ./data_adding0.py")#把最优的附近的点加进去再重新学网络
        
    else:
        
        os.system("python ./train_classifier.py")#训练分类器
        os.system("python ./samplenearclassifierboundary.py")#采集分类器边界附近的点
        os.system("python ./data_adding.py")#把最优的附近的点加进去再重新学网络

os.system("python ./perturb_performance_classifier.py")      
os.system("python ./perturb_peformance_figure.py")   
os.system("python ./performance_classifier_r_inonefig.py")      
