# Supplementary material for: Data-informed deep optimization
Source: PLoS One. 2022 Jun 23;17(6):e0270191. doi: 10.1371/journal.pone.0270191 (PMC9223370; doi:10.1371/journal.pone.0270191)
Supplement: S1 Data — (ZIP) [file pone.0270191.s001.zip › S_code_clean_version/optimize_laplace.py]

from __future__ import print_function


#下面测试看看反向传播求梯度怎么搞
#因为反解inputs需要用梯度下降法  必须要求梯度


# 交叉熵损失函数原理详解   https://blog.csdn.net/b1055077005/article/details/100152102
#pytorch中交叉熵公式中是求softmax和交叉熵的混合 所以不需要额外再单独求softmax了  https://blog.csdn.net/zkq_1986/article/details/100668648


#定义二分类网络  网络输出这里不需要加softmax层 因为我们后边用交叉熵函数 pytorch将softmax和-log函数结合在一起了
import numpy as np

import torch
import torch.nn as nn
import os
import random
from torch.autograd import Variable
import time
import sys
import torch.optim as optim

from torch.autograd import Variable
import copy


class binary_classifier(nn.Module):

     

    def __init__(self):

        super(binary_classifier,self).__init__()

        self.fc = nn.Sequential(     #处理多维的时候参考https://blog.csdn.net/weixin_44841652/article/details/105125826
             nn.Linear(100,800),
             nn.GELU(),
             nn.Linear(800,600),
             nn.GELU() ,
             nn.Linear(600,400),
             nn.GELU() ,
             nn.Linear(400,200),
             nn.GELU() ,
             nn.Linear(200,1),
             nn.Sigmoid() ,   #设置输出是1  而不是作为多分类问题中特殊两类问题  其实是相同的损失函数
                            #https://www.zhihu.com/question/350694672
        )

    def forward(self,x):

        out = self.fc(x)

        return out


      
class FNN(nn.Module):  #继承nn.Module   用于CIFAR10数据集训练

    def __init__(self): 
        super(FNN, self).__init__()   #继承了父类nn.Module的属性及方法  用父类的初始化方法 初始相应的属性
        
        
        # 接着两个个全连接层
        
        self.fc = nn.Sequential(
                nn.Linear(100,2000),  #网络输入要与input中维度，也就是自变量个数匹配起来 
                nn.GELU(),
                nn.Linear(2000,1000),
                nn.GELU(),
                nn.Linear(1000,600),
                nn.GELU(),
                nn.Linear(600,400),
                nn.GELU(),
                nn.Linear(400,200),
                nn.GELU(),
                nn.Linear(200,1),
                )
            
        
        
        
            
            
        
    def forward(self, x):  #在定义类初始化的时候加上我们想要给的参数即可

        out = self.fc(x)
        
        return out
        


#随机生成初始化参数   然后通过SGD让loss下降
seed = 100

dimension = 100


np.random.seed(seed) #保证实验的可重复性

import os
def mkdir(fn):
    if not os.path.isdir(fn):
        os.mkdir(fn)


postfix = 'in_default'
train_trial = 5000
# filename = 'DNN_byradius_gaussian_%s%s'%(train_trial,postfix)
# filename = 'DNN_byradius_Laplace_%s%s'%(train_trial,postfix)
# filename = 'DNN_inball_gaussian_%s%s'%(train_trial,postfix)
filename = 'laplace_DNN_modelL2_%s%s'%(train_trial,postfix)

targets_mean = np.load('%s/targets_mean.npy'%filename)  
targets_std = np.load('%s/targets_std.npy'%filename)  


model_filename = './%s/%s'%(filename , 'DNN_modelL2.pkl')
    
os.environ["CUDA_VISIBLE_DEVICES"] = '0'
use_cuda = torch.cuda.is_available()
print(use_cuda)
device = torch.device("cuda:0" if use_cuda else "cpu")

model = torch.load(model_filename)    
model.to(device)

fn_name = 'optimization_result_Laplace'
mkdir(fn_name)

f_name = 'classifier_GELU'
data_number_set = np.load('data_number_set.npy')
train_size = np.int(data_number_set[-1])
classifier = torch.load('%s/final_binary_classifier.pkl'%(f_name))
classifier = classifier.to(device)

r = 0.5

t = 10

mu = 10    #amplification factor of t

m =  1 #constraint conditions number


fname = 'feasible_data'

#从训练集的数据开始  因为训练集中的都是可行的点
parameter0 = np.load('%s/true_feasible_inputs.npy'%(fname))
index = list(range(parameter0.shape[0]))
random.shuffle(index)

parameter0 = parameter0[index[0:1000]]
np.save('%s/parameter_initial.npy'%fn_name,parameter0)

# number_trial = parameter0.shape[0]
# alpha = alpha0*np.ones((number_trial,1)) 


error_tolerance = 1e-4
t_number = 1
total_iteriation = 5000
alpha0 = 5*1e-4  #随机梯度法的步长


targets_mean = torch.tensor(targets_mean)
targets_mean = targets_mean.to(device)
targets_std = torch.tensor(targets_std)
targets_std = targets_std.to(device)


for iteriation in range(t_number):
    #数据处理  首先要从可行域内的点进行迭代 

    number_trial = parameter0.shape[0]
    print(number_trial)
    alpha = alpha0*np.ones((number_trial,1)) 
  
    #给定每一个t 都要用梯度下降 或者牛顿迭代的方法找到局部最小值
    for  j in range(total_iteriation): 

        inputs = torch.tensor(parameter0) #为了避免相互影响
        inputs = inputs.to(device)
        
        inputs.requires_grad = True  

        
        model_outputs = model(inputs)*targets_std + targets_mean

        classifier_value = classifier(inputs)


        target_value = t * model_outputs  - torch.log(-(r - classifier_value))
        # lamda = 1
        # target_value = model_outputs + lamda * (r - classifier_value)
        
        
        
        
        target_value.backward(gradient=torch.ones_like(target_value),retain_graph=True)    #反向传播会在叶子节点处求导 就是你设置了需要求导的自变量处
                                            #想要多次调用 需要让retain_graph=True 
                                            # 标量求导很简单 直接backward即可  但是向量的这种要参考
                                            # https://blog.csdn.net/f156207495/article/details/88727860    
        derivative_terms = inputs.grad

        derivative_terms = derivative_terms.cpu().numpy()

        if j%100==0:
            print('iteriation=%s,j=%s'%(iteriation,j))
            print('target_value:%s'%target_value)
            print('derivative_terms:%s'%np.max(derivative_terms))

        


        
        #叶子节点梯度累加的，故需要对x的梯度清零（中间节点的不会累加） https://blog.csdn.net/u013548568/article/details/84834945

        inputs.grad = torch.zeros_like(inputs.grad)     # https://www.freesion.com/article/9311569785/

        #去掉这一行 很自然的可以看到累加这一性质  计算梯度时默认累加   https://blog.csdn.net/wuzhongqiang/article/details/102572324
        
        
        
        parameter1 = parameter0 - alpha * derivative_terms

        parameter0 = parameter1

        
    
#最终对结果进行判定  只保留可行的

parameter0 = torch.tensor(parameter0)
parameter0 = parameter0.to(device)
classifier_value = classifier(parameter0)
keep_index = torch.where(classifier_value>r)[0]
parameter0 = parameter0[keep_index,:]
parameter0 = parameter0.detach().cpu().numpy()


np.save('%s/parameter_final_train_trial=%s_t=%s.npy'%(fn_name,train_trial,t),parameter0)
