# Supplementary material for: Data-informed deep optimization
Source: PLoS One. 2022 Jun 23;17(6):e0270191. doi: 10.1371/journal.pone.0270191 (PMC9223370; doi:10.1371/journal.pone.0270191)
Supplement: S1 Data — (ZIP) [file pone.0270191.s001.zip › S_code_clean_version/plot_optimize_laplace.py]

# -*- coding: utf-8 -*-
"""
Created on Tue Sep 22 10:34:22 2020

@author: LZhang
"""
import matplotlib.pyplot as plt
#画图
import numpy as np
postfix = 'in_default'

def Laplace_function(x):
    #np.array数据
    #mu是均值向量
    #sigma是标准差向量
    #两者的维度都和x是一致的

    #输入可能是n个样本

    

    x_1 = x[:,0]
    x_1 = x_1[:,np.newaxis]
    print(x_1.shape)

    x_other = x[:,1:x.shape[1]]
    print(x_other.shape)

    y = x_1*x_1 -1/99 * np.sum(x_other**2,axis=1,keepdims=True)

    print(y.shape)

    
    return y


#用于判断是否在区域内
def in_given_region_index(x):

    #考虑简单的球形区域
    #先考虑最小值点(0,0)在这个区域内部的  后边再考虑刚好在边界上时

    radius = 1

    y = np.sqrt(np.sum(x**2,axis=1,keepdims=True))

    print(y.shape)

    result = np.where(y <= radius)[0]

      
    return result    


for train_trial in [5000]:#[100,500,1000,3000,5000,10000,15000] :           
   
    # filename = 'DNN_byradius_gaussian_%s%s'%(train_trial,postfix)
    # filename = 'DNN_byradius_Laplace_%s%s'%(train_trial,postfix)
    # filename = 'DNN_inball_gaussian_%s%s'%(train_trial,postfix)
    # filename = 'DNN_inball_Laplace_%s%s'%(train_trial,postfix)

    # fn_name = 'optimization_result_byradius_Laplace'
    # fn_name = 'optimization_result_inball_Laplace'
    fn_name = 'optimization_result_Laplace'

    t = 10

    parameter_initial = np.load('%s/parameter_initial.npy'%fn_name)

    parameter_final = np.load('%s/parameter_final_train_trial=%s_t=%s.npy'%(fn_name,train_trial,t))
    
    dimension = 100  #拟合多少维的高斯函数

    inputs_label = np.zeros(parameter_final.shape[0])

    index = in_given_region_index(parameter_final)

    inputs_label[index] = 1

    print(index.shape)
    in_region_inputs = parameter_final[index,:]

    # outputs = -Gaussian_function(in_region_inputs,mu,sigma)

    outputs_final = -Laplace_function(in_region_inputs)
    outputs_initial = -Laplace_function(parameter_initial)


def mySaveFig(pltm, fntmp,fp=1,ax=0,iseps=1,isShowPic=0):
    
    fnm='%s.png'%(fntmp)
    pltm.savefig(fnm,dpi=600)
    if iseps:
        fnm='%s.eps'%(fntmp)
        pltm.savefig(fnm, format='eps', dpi=600)
    if fp!=0:
        pltm.savefig("%s.pdf"%(fntmp), bbox_inches='tight')
    if isShowPic==1:
        pltm.show() 
    elif isShowPic==-1:
        return
    else:
        pltm.close() 

font = {
    
        'weight' : 'normal',
        
        'size'   : 38,
        
        }
#画最终优化得到的值
# fig ,ax = plt.subplots(figsize=(14,12))

# parameter_final_norm  = np.sqrt(np.sum(parameter_final**2,axis=1,keepdims=True))
# inputs_norm = np.sqrt(np.sum(parameter_initial**2,axis=1,keepdims=True))


# n_bins = [g for g in np.arange(0,1,1/200)]

# plt.hist(inputs_norm,bins=n_bins,histtype='bar',facecolor='yellowgreen',rwidth=0.9,label = 'initial')

# plt.hist(parameter_final_norm,bins=n_bins,histtype='bar',facecolor='green',rwidth=0.9,label = 'final')

# # norm = np.append(inputs_norm,parameter_final_norm,axis=0)
# # plt.hist(norm,bins=100,histtype='bar',facecolor='yellowgreen',rwidth=0.9)


# plt.xlabel('parameter_norm',font)
# plt.ylabel('frequency',font)
# plt.title('parameter norm',font)
# plt.xlim(0,1)
# ax.get_xaxis().get_major_formatter().set_useOffset(False)
# plt.legend(fontsize = 25)

# plt.tick_params(labelsize=20,width=2,colors='black')
# plt.xticks(rotation=30)

# fig.savefig('%s/parameter_norm_initialandfinal_hist.png'%fn_name, bbox_inches='tight',format='png', dpi=600)

# plt.close(fig)


#画最终优化得到的值
fig ,ax = plt.subplots(figsize=(16,12))

print(np.max(outputs_final))
print(np.min(outputs_final))

plt.hist(outputs_initial,bins=5,histtype='bar',facecolor='yellowgreen',rwidth=0.9,label = 'initial')
n_bins = [g for g in np.arange(-1.0,-0.8,1/40)]
plt.hist(outputs_final,bins=n_bins,histtype='bar',facecolor='green',rwidth=0.9,label = 'final')

# norm = np.append(inputs_norm,parameter_final_norm,axis=0)
# plt.hist(norm,bins=100,histtype='bar',facecolor='yellowgreen',rwidth=0.9)


plt.xlabel('targets function value',font)
plt.ylabel('count',font)
plt.title('targets function value',font)
plt.xlim(-1.2,0.2)
ax.get_xaxis().get_major_formatter().set_useOffset(False)
plt.legend(fontsize = 38)

plt.tick_params(labelsize=38,width=2,colors='black')
# plt.xticks(rotation=38)

mySaveFig(plt,'%s/laplace_outputs_initialandfinal_hist2'%fn_name)

plt.close(fig)


import platform
import shutil
import os

if  not platform.system()=='Windows':#在服务器linux系统跑时就是1 可执行下边的话
        shutil.copy(__file__,'%s/%s'%(fn_name,os.path.basename(__file__)))
    
