# Supplementary material for: Data-informed deep optimization
Source: PLoS One. 2022 Jun 23;17(6):e0270191. doi: 10.1371/journal.pone.0270191 (PMC9223370; doi:10.1371/journal.pone.0270191)
Supplement: S1 Data — (ZIP) [file pone.0270191.s001.zip › S_code_clean_version/example_data.py]

#generate data

#true function is 倒高斯函数

import numpy as np


#用于判断是否在区域内
def in_given_region_index(x):

    #考虑简单的球形区域
    #先考虑最小值点(0,0)在这个区域内部的  后边再考虑刚好在边界上时

    radius = 1

    y = np.sqrt(np.sum(x**2,axis=1,keepdims=True))

    print(y.shape)

    result = np.where(y <= radius)[0]

      
    return result    


import os
def mkdir(fn):
    if not os.path.isdir(fn):
        os.mkdir(fn)

filename = 'data'
mkdir(filename)


dimension = 100  #拟合多少维的高斯函数

# v1 = np.power(np.pi,(dimension-1)/2)*np.exp(dimension/2+1)

# v2 = np.sqrt(2)*np.power(2,dimension)*np.power(dimension/2+1,(dimension-1)/2)

# print(v1/v2)    #同样半径的超球体和以相应直径为正方体的体积之比


# x= np.zeros((1,dimension))
mu = np.zeros((1,dimension))
sigma = np.ones((1,dimension))
# y = Gaussian_function(x,mu,sigma)
# print(y)
# print(np.exp(-5/2))


#sample 

leftpoint = -0.173

rightpoint = 0.173

interval_length = rightpoint - leftpoint

sample_data_size = 5000

uniformsampleddata = np.random.rand( sample_data_size, dimension)  #不需要通过循环来做
inputs  = leftpoint + interval_length * uniformsampleddata

inputs_label = np.zeros(inputs.shape[0])

index = in_given_region_index(inputs)

inputs_label[index] = 1

print(index.shape)
in_region_inputs = inputs[index,:]


np.save('%s/original_inputs.npy'%filename,inputs) 
np.save('%s/original_inputs_labels.npy'%filename,inputs_label) 
