# Supplementary material for: Data-informed deep optimization
Source: PLoS One. 2022 Jun 23;17(6):e0270191. doi: 10.1371/journal.pone.0270191 (PMC9223370; doi:10.1371/journal.pone.0270191)
Supplement: S1 Data — (ZIP) [file pone.0270191.s001.zip › S_code_clean_version/perturb_performance_figure.py]

#用来训练自相交分类器  有自相交现象就记为1，没有就记为0


import random
from torch.autograd import Variable
import time
import sys
import torch.optim as optim
import os
import torch.nn as nn
import torch
import numpy as np
import platform
import shutil
import matplotlib.pyplot as plt

def mySaveFig(pltm, fntmp,fp=1,ax=0,iseps=1,isShowPic=0):
    
    fnm='%s.png'%(fntmp)
    pltm.savefig(fnm,dpi=600)
    if iseps:
        fnm='%s.eps'%(fntmp)
        pltm.savefig(fnm, format='eps', dpi=600)
    if fp!=0:
        pltm.savefig("%s.pdf"%(fntmp), bbox_inches='tight')
    if isShowPic==1:
        pltm.show() 
    elif isShowPic==-1:
        return
    else:
        pltm.close() 


import os
def mkdir(fn):
    if not os.path.isdir(fn):
        os.mkdir(fn)

font = {
    
        'weight' : 'normal',
        
        'size'   : 38,
        
        }

fn_name = 'perturb_performance_classifier'

accuracy_array = np.load('%s/accuracy_array.npy'%fn_name)
noises = np.load('%s/noises.npy'%fn_name)

fig ,ax = plt.subplots(figsize=(16,12))
x = noises

take_noises_length = noises.shape[0]-4

import random
color_set = []
for initialization in range(accuracy_array.shape[0]+1):

    colorArr = ['1','2','3','4','5','6','7','8','9','A','B','C','D','E','F']

    color = ""

    for i in range(6):

        color += colorArr[random.randint(0,14)]

    color_set.append("#"+color)
color_set = ['pink','b','magenta','y','lime']
data_number_set = np.load('data_number_set.npy')
print(accuracy_array.shape[0])


kk= 0

for i in range(accuracy_array.shape[0]):
    if (i ==0)|((i+2)%6==0):
        print(i)
        accuracy_set = accuracy_array[i][0:take_noises_length]
        plt.plot(x[0:take_noises_length],accuracy_set,'o-',color=color_set[kk],linewidth=10,markersize=30,label='classifier_%s'%(np.int(data_number_set[i])))
        kk = kk + 1

plt.xlabel(r'$\sigma$',font)
plt.ylabel('accuracy(%)',font)
# plt.title('c=%s'%(c),font)
# ax.get_xaxis().get_major_formatter().set_useOffset(False)
# plt.xticks(rotation=38)
plt.legend(fontsize=38)

plt.tick_params(labelsize=38,width=2,colors='black')
plt.subplots_adjust(left=0.15, right=0.95, top=0.95, bottom=0.1)

mySaveFig(plt,'%s/peformance_figure'%(fn_name))


import platform
import shutil
import os

if  not platform.system()=='Windows':#在服务器linux系统跑时就是1 可执行下边的话
        shutil.copy(__file__,'%s/%s'%(fn_name,os.path.basename(__file__)))
    
