# Supplementary material for: Data-informed deep optimization
Source: PLoS One. 2022 Jun 23;17(6):e0270191. doi: 10.1371/journal.pone.0270191 (PMC9223370; doi:10.1371/journal.pone.0270191)
Supplement: S1 Data — (ZIP) [file pone.0270191.s001.zip › S_code_clean_version/train_classifier.py]

#用来训练自相交分类器  有自相交现象就记为1，没有就记为0


# 交叉熵损失函数原理详解   https://blog.csdn.net/b1055077005/article/details/100152102
#pytorch中交叉熵公式中是求softmax和交叉熵的混合 所以不需要额外再单独求softmax了  https://blog.csdn.net/zkq_1986/article/details/100668648


#定义二分类网络  网络输出这里不需要加softmax层 因为我们后边用交叉熵函数 pytorch将softmax和-log函数结合在一起了
import numpy as np
import random
from torch.autograd import Variable
import time
import sys
import torch.optim as optim
import os
import torch.nn as nn
import torch

#################设置progress bar##########################
_, term_width = os.popen('stty size', 'r').read().split()
term_width = int(term_width)

TOTAL_BAR_LENGTH = 86.
last_time = time.time()
begin_time = last_time
def progress_bar(current, total, msg=None):
    global last_time, begin_time    #为了在函数内部更新外部变量的
    if current == 0:
        begin_time = time.time()  # Reset for new bar.

    cur_len = int(TOTAL_BAR_LENGTH*current/total)
    rest_len = int(TOTAL_BAR_LENGTH - cur_len) - 1

    #设置输出的bar的形状
    sys.stdout.write(' [') #打印到标准输出文件
    for i in range(cur_len):
        sys.stdout.write('=')
    sys.stdout.write('>')
    for i in range(rest_len):
        sys.stdout.write('.')
    sys.stdout.write(']')

    cur_time = time.time()
    step_time = cur_time - last_time
    last_time = cur_time
    tot_time = cur_time - begin_time

    L = []
    L.append('  Step: %s' % format_time(step_time))
    L.append(' | Tot: %s' % format_time(tot_time))
    if msg:
        L.append(' | ' + msg)

    msg = ''.join(L)
    sys.stdout.write(msg)
    for i in range(term_width-int(TOTAL_BAR_LENGTH)-len(msg)-3):
        sys.stdout.write(' ')

    # Go back to the center of the bar.
    for i in range(term_width-int(TOTAL_BAR_LENGTH/2)):
        sys.stdout.write('\b')
    sys.stdout.write(' %d/%d ' % (current+1, total))

    if current < total-1:
        sys.stdout.write('\r')
    else:
        sys.stdout.write('\n')
    sys.stdout.flush()

def format_time(seconds):
    days = int(seconds / 3600/24)
    seconds = seconds - days*3600*24
    hours = int(seconds / 3600)
    seconds = seconds - hours*3600
    minutes = int(seconds / 60)
    seconds = seconds - minutes*60
    secondsf = int(seconds)
    seconds = seconds - secondsf
    millis = int(seconds*1000)

    f = ''
    i = 1
    if days > 0:
        f += str(days) + 'D'
        i += 1
    if hours > 0 and i <= 2:
        f += str(hours) + 'h'
        i += 1
    if minutes > 0 and i <= 2:
        f += str(minutes) + 'm'
        i += 1
    if secondsf > 0 and i <= 2:
        f += str(secondsf) + 's'
        i += 1
    if millis > 0 and i <= 2:
        f += str(millis) + 'ms'
        i += 1
    if f == '':
        f = '0ms'
    return f

######################################################


class binary_classifier(nn.Module):

     

    def __init__(self):

        super(binary_classifier,self).__init__()

        self.fc = nn.Sequential(     #处理多维的时候参考https://blog.csdn.net/weixin_44841652/article/details/105125826
             nn.Linear(100,800),
             nn.GELU(),
             nn.Linear(800,600),
             nn.GELU() ,
             nn.Linear(600,400),
             nn.GELU() ,
             nn.Linear(400,200),
             nn.GELU() ,
             nn.Linear(200,1),
             nn.Sigmoid() ,   #设置输出是1  而不是作为多分类问题中特殊两类问题  其实是相同的损失函数
                            #https://www.zhihu.com/question/350694672
        )

    def forward(self,x):

        out = self.fc(x)

        return out


def mkdir(fn):
    if not os.path.isdir(fn):
        os.mkdir(fn)


if __name__ == '__main__':

    seed = 20201014

    learning_rate =3*1e-6
    decay = 1e-6

    train_batch_size = 100
    test_batch_size = 100

    test_size = 2000
    
    data_number_set = np.load('data_number_set.npy')
    train_size = np.int(data_number_set[-1])

    start_epoch, total_epoch = 0 ,10000
    filename = 'classifier_GELU'
    # mkdir(filename)    


    os.environ["CUDA_VISIBLE_DEVICES"] = '1'

    torch.manual_seed(seed)
    use_cuda = torch.cuda.is_available()
    print(use_cuda)
    device = torch.device("cuda:0" if use_cuda else "cpu")


    #准备数据
    print('==> Preparing data..')
    f_name = 'data'
    f1_name = 'update_data'
    #首先导入数据    
    train_inputs = np.load('%s/train_inputs1.npy'%f1_name) 
    train_labels = np.load('%s/train_labels1.npy'%f1_name)

    test_inputs = np.load('%s/test_inputs.npy'%f_name) 
    test_labels = np.load('%s/test_labels.npy'%f_name) 


    #加载分类器
    print('==> Building model..')
    index = data_number_set.shape[0] - 2
    last_train_size = np.int(data_number_set[index])
    model = torch.load('%s/binary_classifier_%s.pkl'%(filename,last_train_size))
    # model = binary_classifier()
    model.to(device)
    model.double()

    criterion = nn.BCELoss()  #https://blog.csdn.net/weixin_41519463/article/details/101217066
    # optimizer = optim.SGD(model.parameters(), lr=learning_rate, momentum=0.9,     #选择优化器   构造一个optimizer对象   
    #                   weight_decay=decay)                      #这个对象要能保存当前参数状态 并根据计算梯度 去更新参数
    optimizer = optim.Adam(model.parameters(), lr=learning_rate,     #选择优化器   构造一个optimizer对象   
                      weight_decay=decay)                      #这个对象要能保存当前参数状态 并根据计算梯度 去更新参数
  


 
    train_number_batch = train_size//train_batch_size
    test_number_batch = test_size//test_batch_size

        #由于pytorch中默认的交叉熵函数中  包含了softmax这个项 所以这里用BCELoss

        #实际上就是一个交叉熵  只不过这里真实的值只有两种取法 非零即一  所以相当于这个真实的分布要不是[0,1],要不是[1,0]
        #sigmoid 是softmax中只有两类  并且另一个一定取值为0时的情况
        #sigmoid是给出了网络预测输入的分类是1的概率（1-sigmoid）是预测分类是0的概率  由sigmiod函数的特点决定 

        #因此相应交叉熵公式如下  分两种情况合在一起而已
        # loss = -train_label*log(outputs)-(1-train_label)*log(1-outputs)


    def train(epoch):

        model.train()

        train_loss = 0
        correct = 0
        total = 0

        train_index_list = list(range(train_size)) 
        random.shuffle(train_index_list)


        for  batch_index in range(train_number_batch):

            start = batch_index  * train_batch_size

            end = (batch_index + 1) * train_batch_size

            train_input =  torch.tensor(train_inputs[train_index_list[start:end]])
            train_label =  torch.tensor(train_labels[train_index_list[start:end]])#注意np.array不能用()不可采 要用[]

            train_input = train_input.to(device) #tensor can be to device  but np.ndarray failed to do that.
            train_label = train_label.to(device)  #不能直接train_label.to(device)就完事了
                                                   #必须要重新赋值

            train_input = Variable(train_input)
            train_label = Variable(train_label)

            predicted_outputs = model(train_input)[:,0]

            # print('predicted_outputs:\n')
            # print(predicted_outputs)

            loss = criterion(predicted_outputs,train_label)  #具体公式可以看这个 就是二次的交叉熵https://blog.csdn.net/f156207495/article/details/88874911

            train_loss += loss.item()

            total  += train_label.size(0)

            
            #计算预测的准确率
            #这里与多分类问题 取概率最大的是一样的 不过形式上有所区别 直接将概率与1/2比较就可以
            
            
            predicted_label = (predicted_outputs.data>0.5) #.item()只能用于一个元素的张量  一个元素张量可以用item得到元素值

            # print('predicted_label\n')
            # print(predicted_label)     # 发现得到的是10*1维的 与目标10维的有点点不同  导致后边correct出现了问题  加一个[:,0]

            # print('train_label\n')
            # print(train_label)

            correct += (predicted_label == train_label).cpu().sum().float()

            # print((predicted_label == train_label).cpu().sum().float())

            # print(correct)

            optimizer.zero_grad() #消除梯度叠加的影响
            #反向求梯度
            loss.backward()
            #更新
            optimizer.step()

            if epoch%100==0:
                progress_bar(batch_index, train_number_batch,
                        'Loss: %.8f | Acc: %.3f%% (%d/%d)'
                        % (train_loss/(batch_index+1),    #用来显示进度条
                            100.*correct/total, correct, total))

        

        return (train_loss/(batch_index+1),  100.*correct/total) #返回所有批次的平均值


    def test(epoch):
        
        model.eval()
        
        test_loss = 0
        correct = 0
        total = 0

        test_index_list = list(range(test_size)) 
        # random.shuffle(test_index_list)

        for  batch_index in range(test_number_batch):

            start = batch_index  * test_batch_size

            end = (batch_index + 1) * test_batch_size

            test_input =  torch.tensor(test_inputs[test_index_list[start:end]])
            test_label =  torch.tensor(test_labels[test_index_list[start:end]])

            test_input = test_input.to(device)
            test_label = test_label.to(device)

            with torch.no_grad(): 
                test_input = Variable(test_input)
                test_label = Variable(test_label)

            predicted_outputs = model(test_input)[:,0]

            

            loss = criterion(predicted_outputs,test_label)  #具体公式可以看这个 就是二次的交叉熵https://blog.csdn.net/f156207495/article/details/88874911


            test_loss += loss.item()

            total  += test_label.size(0)

            #计算预测的准确率
            #这里与多分类问题 取概率最大的是一样的 不过形式上有所区别 直接将概率与1/2比较就可以
            
             
            predicted_label = (predicted_outputs.data>0.5)

            


            correct += (predicted_label == test_label).cpu().sum().float()

            

            if epoch%100==0:
                progress_bar(batch_index, test_number_batch,
                        'Loss: %.3f | Acc: %.3f%%(%d/%d)'
                        % (test_loss/(batch_index+1),    #用来显示进度条
                            100.*correct/total, correct, total))

        

        return (test_loss/(batch_index+1),  100.*correct/total) #返回所有批次的平均值


train_losses = []
train_corrects = []
test_losses = []
test_corrects = []
    
for epoch in range(start_epoch, total_epoch):
            
    train_loss, train_acc = train(epoch)     
    test_loss, test_acc = test(epoch)

    if train_acc>98:  #由于测试集一直不变 因此不能用这个作为停止条件 应该让训练集误差下降
        break

    train_losses.append(train_loss)
    train_corrects.append(train_acc)   #储存分类成功的百分比

    test_losses.append(test_loss)
    test_corrects.append(test_acc)

    if  train_acc == 100:
        break


torch.save(model, '%s/binary_classifier_%s.pkl'%(filename,train_size))   #保存训练好的网络


R = {}

R['train_losses'] = list(map(float,train_losses) )

R['train_corrects'] =list(map(float,train_corrects) )

R['test_losses'] = list(map(float,test_losses) )

R['test_corrects'] = list(map(float,test_corrects) )


     


import json
import platform
import shutil

with open("%s/classifier_%s.json"% (filename,train_size), "w") as f: 
           json.dump(R,f)
           f.close()

if  not platform.system()=='Windows':#在服务器linux系统跑时就是1 可执行下边的话
        shutil.copy(__file__,'%s/%s'%(filename,os.path.basename(__file__)))
    

    
