# Supplementary material for: Data-informed deep optimization
Source: PLoS One. 2022 Jun 23;17(6):e0270191. doi: 10.1371/journal.pone.0270191 (PMC9223370; doi:10.1371/journal.pone.0270191)
Supplement: S1 Data — (ZIP) [file pone.0270191.s001.zip › S_code_clean_version/performance_classifier_r_inonefig.py]

#用来训练自相交分类器  有自相交现象就记为1，没有就记为0


import random
from torch.autograd import Variable
import time
import sys
import torch.optim as optim
import os
import torch.nn as nn
import torch
import numpy as np
import platform
import shutil
import matplotlib.pyplot as plt

def in_given_region_index(x):

    #考虑简单的球形区域
    #先考虑最小值点(0,0)在这个区域内部的  后边再考虑刚好在边界上时

    radius = 1

    y = np.sqrt(np.sum(x**2,axis=1,keepdims=True))

    # print(y.shape)

    result = np.where(y <= radius)[0]

      
    return result    


class binary_classifier(nn.Module):

     

    def __init__(self):

        super(binary_classifier,self).__init__()

        self.fc = nn.Sequential(     #处理多维的时候参考https://blog.csdn.net/weixin_44841652/article/details/105125826
             nn.Linear(100,800),
             nn.GELU(),
             nn.Linear(800,600),
             nn.GELU() ,
             nn.Linear(600,400),
             nn.GELU() ,
             nn.Linear(400,200),
             nn.GELU() ,
             nn.Linear(200,1),
             nn.Sigmoid() ,   #设置输出是1  而不是作为多分类问题中特殊两类问题  其实是相同的损失函数
                            #https://www.zhihu.com/question/350694672
        )

    def forward(self,x):

        out = self.fc(x)

        return out


filename = 'classifier_GELU'

r = 0.5 #给定的阈值
dimension = 100

os.environ["CUDA_VISIBLE_DEVICES"] = '3'

use_cuda = torch.cuda.is_available()
print(use_cuda)
device = torch.device("cuda:0" if use_cuda else "cpu")


data_number_set = np.load('data_number_set.npy')
data_number_set = data_number_set[0:data_number_set.shape[0]-1]


samplesize = 20000
#所有分类器应该用相同的点 才能看出他的边界之间的关系
#生成半径r在0到2范围内的点 作为parameter
#首先随机生成 1000个点
mu = np.zeros(dimension)
sigma = np.identity(dimension)
r = np.random.rand(samplesize,1)  #不需要通过循环来做
x = np.random.multivariate_normal(mu,sigma,samplesize)
norm_x = np.sqrt(np.sum(x**2,axis=1,keepdims=True))
parameter0 = x/norm_x

#用一个随机的scalar乘之后 可以得到在边界周围的一些点
start_r = 0.5
end_r = 1.5
scaler = start_r + (end_r - start_r)* np.random.rand(samplesize,1)
parameter0 = scaler * parameter0

#对不同分类器进行计算 都要记录
classifier_value_set = np.empty((0,samplesize))

for index in range(data_number_set.shape[0]):
    
    train_size = np.int(data_number_set[index])
    

    model = torch.load('%s/binary_classifier_%s.pkl'%(filename,train_size))
    model.to(device)
    model.double()
    

    inputs = torch.tensor(parameter0) #为了避免相互影响
    inputs = inputs.to(device)    
    classifier_value = model(inputs)
    classifier_value = classifier_value.detach().cpu().numpy()
    classifier_value_set =  np.append(classifier_value_set,classifier_value[:,0][np.newaxis,:],axis=0)

    
   

import os
def mkdir(fn):
    if not os.path.isdir(fn):
        os.mkdir(fn)


def mySaveFig(pltm, fntmp,fp=1,ax=0,iseps=1,isShowPic=0):
    
    fnm='%s.png'%(fntmp)
    pltm.savefig(fnm,dpi=600)
    if iseps:
        fnm='%s.eps'%(fntmp)
        pltm.savefig(fnm, format='eps', dpi=600)
    if fp!=0:
        pltm.savefig("%s.pdf"%(fntmp), bbox_inches='tight')
    if isShowPic==1:
        pltm.show() 
    elif isShowPic==-1:
        return
    else:
        pltm.close() 

font = {
    
        'weight' : 'normal',
        
        'size'   : 38,
        
        }

fn_name = 'performance_classifier_inonefig'
mkdir(fn_name)
np.save('%s/scaler.npy'%fn_name,scaler)
np.save('%s/classifier_value_set.npy'%fn_name,classifier_value_set)

# scaler = np.load('%s/scaler.npy'%fn_name)
# classifier_value_set = np.load('%s/classifier_value_set.npy'%fn_name)

fig ,ax = plt.subplots(figsize=(16,12))

import random
color_set = []
for initialization in range(classifier_value_set.shape[0]+1):

    colorArr = ['1','2','3','4','5','6','7','8','9','A','B','C','D','E','F']

    color = ""

    for i in range(6):

        color += colorArr[random.randint(0,14)]

    color_set.append("#"+color)

color_set = ['pink','b','magenta','y','lime']
kk = 0
for i in range(classifier_value_set.shape[0]):
    if (i ==0)|((i+2)%6==0):
    
        x = scaler
        y = classifier_value_set[i,:]
        # print(y)
        plt.plot(x,y,'o', color=color_set[int(kk)],markersize=20,label='classifier_%s'%(np.int(data_number_set[i])))
        kk = kk+1

plt.xlabel('radius',font)
plt.ylabel('accuracy(%)',font)
# plt.xlim(0.2,1.8)
plt.axvline(x=1,c="red",ls="--",linewidth=10)#添加直线  
plt.axhline(y=0.5,c="black",linewidth=10)#添加水平直线  https://www.cnblogs.com/shunguo/p/11398148.html

ax.get_xaxis().get_major_formatter().set_useOffset(False)
# plt.xticks(rotation=38)
plt.legend(fontsize=38,bbox_to_anchor=(0.55,0.6))
plt.subplots_adjust(left=0.13, right=0.98, top=0.98, bottom=0.1)

plt.tick_params(labelsize=38,width=2,colors='black')

mySaveFig(plt,'%s/performance_classifeir'%(fn_name))

plt.close(fig)


import platform
import shutil
import os

if  not platform.system()=='Windows':#在服务器linux系统跑时就是1 可执行下边的话
        shutil.copy(__file__,'%s/%s'%(fn_name,os.path.basename(__file__)))
    
