# Supplementary material for: Data-informed deep optimization
Source: PLoS One. 2022 Jun 23;17(6):e0270191. doi: 10.1371/journal.pone.0270191 (PMC9223370; doi:10.1371/journal.pone.0270191)
Supplement: S1 Data — (ZIP) [file pone.0270191.s001.zip › S_code_clean_version/trainlaplaceDNN.py]

# -*- coding: utf-8 -*-
"""
Created on Mon Sep 21 22:33:41 2020

@author: LZhang
"""
from __future__ import print_function
#第一步读取mat数据    参考https://blog.csdn.net/qq_31747765/article/details/82714788
import scipy.io as sio 
import matplotlib
matplotlib.use('Agg') 
import numpy as np
import os

import torch
import torch.nn as nn

import torch.optim as optim
import torch.backends.cudnn as cudnn
import platform
import shutil
import math
import random
def mkdir(fn):
    if not os.path.isdir(fn):
        os.mkdir(fn)


postfix = 'in_default'


fn_name = 'feasible_data'

sample_inputs = np.load('%s/true_feasible_inputs.npy'%(fn_name))
sample_targets = np.load('%s/true_feasible_laplacetargets.npy'%(fn_name))


#导入数据
inputs = sample_inputs  #规模是（XX，30） 输入是30维


targets = sample_targets  


#导入参数

from train_parameter import seed
from train_parameter import train_trial
from train_parameter import test_trial
from train_parameter import train_batch_size
from train_parameter import test_batch_size
from train_parameter import log_interval
from train_parameter import total_epoch


from train_parameter import optimizer_method
from train_parameter import learning_rate
from train_parameter import wt_decay
from train_parameter import momtm
from train_parameter import scaler

from train_parameter import weight_init
from train_parameter import FNN                


if __name__ == '__main__':
    
#    seed = 0
#    
#    
    train_trial = 5000
     #暂时不要用所有的数据 只用10000个数据训练 1000或者2000个数据测试
#    
    test_trial = 1000
#    
#    #设置训练过程中minibatch的数目
#    train_batch_size = 1000   
#    
#    test_batch_size = 2000
#    
#    log_interval = 2  #用于训练过程中显示进度
#    
    total_epoch = 1000
#    
    optimizer_method = 'Adam'  #可选的是'SGD'和'Adam'
#
#    learning_rate = 3*1e-3  #是训练过程中的学习速率
#    wt_decay = 1e-6      #对应SGD或者Adam中的weight_decay
#    momtm = 0.9          #对应SGD中的momentum
#    
#    scaler =1

    index_list = list(range(inputs.shape[0]))   
    random.shuffle(index_list)

    
    train_trial = min(train_trial,inputs.shape[0]-test_trial)  #为避免提供数据过少

    train_inputs = inputs[index_list[0:train_trial],:]
    train_targets = targets[index_list[0:train_trial],:]
    test_inputs = inputs[index_list[train_trial:train_trial+test_trial],:]
    test_targets = targets[index_list[train_trial:train_trial+test_trial],:]

    filename = 'laplace_DNN_modelL2_%s%s'%(train_trial,postfix)
    mkdir(filename) 


    #做归一化处理 并记录归一化数据 当使用这个数据集训练的分类器时都要导入相应的均值方差处理数据
    # mean = np.mean(train_inputs,axis = 0)#压缩行 对每一列求均值
    targets_mean = np.mean(train_targets,axis = 0)#压缩行 对每一列求均值

    def std_function(x):#对一个矩阵按列求标准差(对样本)

            x_mean = np.mean(x,axis=0)

            diff = x - x_mean  #得到的是每一列与均值的差 得到的是偏离均值的程度

            variance = np.mean(diff**2,axis=0)

            std = np.sqrt(variance)

            return std


    # std = std_function(train_inputs)
    targets_std = std_function(train_targets)


    # np.save('%s/inputs_mean.npy'%filename,mean)  
    # np.save('%s/inputs_std.npy'%filename,std)  

    np.save('%s/targets_mean.npy'%filename,targets_mean)  
    np.save('%s/targets_std.npy'%filename,targets_std)  


    #每次调用网络的时候 导入进来做 数据处理即可

    def pretreatdata(x,mean,std):
            y = (x-mean)/std
            return y

    # train_inputs = pretreatdata(train_inputs,mean,std)
    train_targets = pretreatdata(train_targets,targets_mean,targets_std)

    # test_inputs = pretreatdata(test_inputs,mean,std) 
    test_targets = pretreatdata(test_targets,targets_mean,targets_std)
   
    
    
     


    os.environ["CUDA_VISIBLE_DEVICES"] = '0'

    torch.manual_seed(seed)
    use_cuda = torch.cuda.is_available()
    print(use_cuda)
    device = torch.device("cuda:0" if use_cuda else "cpu")

    model = FNN()    
    model.to(device)

    model.apply(weight_init)     #使用默认初始化  并不指定
    #模型输入数据类型转化 https://blog.csdn.net/jiangyutongyangyi/article/details/105539186
    model.double()
    if use_cuda:              #CUDA可以理解为一种计算结构 是基于NV显卡的  可以提高计算速度
        model = torch.nn.DataParallel(model)     #多GPU训练   DataParallel并行计算只存在在前向传播??
        print(torch.cuda.device_count())       #打印可用GPU数量  由于在使用是限制了 所以只有1个
        cudnn.benchmark = True
        print('Using CUDA..')
    


    # to track the training loss as the model trains
    train_losses = []

    # to track the test loss as the model trains
    test_losses = []
    
    # to track the average training loss per epoch as the model trains
    avg_train_losses = []
    # to track the average test loss per epoch as the model trains
    avg_test_losses = []
        
    
    for epoch in range(total_epoch):
        
  
         #选择优化方式  并且 调节learningrate
#        if epoch>1000:
#              learning_rate = learning_rate* 1e-2  
#            
        if optimizer_method=='SGD':
                optimizer = optim.SGD(model.parameters(), lr=learning_rate, momentum=momtm,     #选择优化器   构造一个optimizer对象   
                                          weight_decay= wt_decay)                      #这个对象要能保存当前参数状态 并根据计算梯度 去更新参数
                                                                         #model.parameters()是获取model网络的参数
                                                                        #这里虽然写的是SGD，但是因为有momentum，所以是Adam的优化方式。
        if optimizer_method=='Adam':
                 optimizer = optim.Adam(model.parameters(), lr=learning_rate,
                                          weight_decay=wt_decay)  #根据这个类的 定义  他继承了nn.Module的属性及方法 
                                                                     #因此这里的model.parameters()  实际上是Module.parameters()作用在于获取网络的参数

        
        ##############训练
        model.train()    #与model.eval()是一起用的  设置是训练模式
        
        train_index = list(range(len(train_inputs)))
        random.shuffle(train_index)
        train_n_batch = train_trial//min(train_batch_size,train_trial)
        
        for batch_idx in range(train_n_batch):
            start = batch_idx*train_batch_size
            end = (1+batch_idx)*train_batch_size
            
            inpu =  torch.tensor(train_inputs[train_index[start:end],:])
            target = torch.tensor(train_targets[train_index[start:end],:])
            
            inpu = inpu.to(device)
            target = target.to(device)

            inpu.requires_grad = True

            
            optimizer.zero_grad()   #将网络中的所有梯度置0：
            output = model(inpu)
            
            we_output =  output / scaler
            
            L2loss = nn.MSELoss(reduce=False)  #由于我还需要关于每一个分量y1y2的loss 所以这里不降维
            loss_matrix = L2loss(we_output, target)  #计算的输入和输出都必须是tensor

            loss = loss_matrix.mean()
        
            loss.backward()  #在训练的时候 我们还要回传损失 反向梯度 但在测试的时候就不需要了

            optimizer.step()  #用来更新网络参数
            # record training loss
            
#             开个根号 保证单位是Hz
            loss = math.sqrt(loss.item())

            train_losses.append(loss)

            if epoch % 10 == 0:
                if batch_idx % log_interval == 0:
                    print('L2 Train Epoch: {} [{}/{} ({:.0f}%)]\tLoss: {:.6f}'.format(
                        epoch, batch_idx , train_n_batch,
                        100. * batch_idx / train_n_batch, loss))        #显示训练进度  可以用progress_bar实现
            
            
        
        #####验证 测试
        model.eval()
        test_n_batch = test_trial//min(test_batch_size,test_trial)
        
        for batch_idx in range(test_n_batch):
            start = batch_idx*test_batch_size
            end = (1+batch_idx)*test_batch_size
            
            inpu =  torch.tensor(test_inputs[start:end,:])
            target = torch.tensor(test_targets[start:end,:])
            
            inpu = inpu.to(device)
            target = target.to(device)

            with torch.no_grad():
                output = model(inpu)
            
            we_output =  output / scaler
            L2loss = nn.MSELoss(reduce=False)

            loss_matrix = L2loss(we_output, target)  #计算的输入和输出都必须是tensor

            loss = loss_matrix.mean()
 
             #开个根号 保证单位是一致的
            loss = math.sqrt(loss)

               
            # record validation loss
            test_losses.append(loss)


        test_loss = np.average(test_losses)

        if epoch % 10 == 0:
            print('\nTest set: loss: {:.4f}'.format( test_loss))

        # print training/validation statistics 
        # calculate average loss over an epoch   关于所有batch求平均
        train_loss = np.average(train_losses)

        avg_train_losses.append(train_loss)

        avg_test_losses.append(test_loss)
        
        if test_loss/train_loss > 5:
            break
        
        #清空 下一个epoch重新计算
        # clear lists to track next epoch
        train_losses = []
        test_losses = []
    
    #达到停止条件之后  
    #再计算model 此时的L1loss 和L2loss 作为观测值
    #由于训练中就是用l2loss 因此最后直接记录就可以
    
    final_train_l2loss = train_loss
    final_test_l2loss = test_loss
    
   
    #但L1还需要单独重新计算一下
    
    train_L1losses =[]
    test_L1losses =[]
    
    model.eval()    #与model.eval()是一起用的  设置是训练模式
        
    train_index = list(range(len(train_inputs)))
#        random.shuffle(train_index)
    train_n_batch = train_trial//min(train_batch_size,train_trial)
        
    for batch_idx in range(train_n_batch):
        start = batch_idx*train_batch_size
        end = (1+batch_idx)*train_batch_size
        
        inpu =  torch.tensor(train_inputs[train_index[start:end],:])
        target = torch.tensor(train_targets[train_index[start:end],:])
        
        inpu = inpu.to(device)
        target = target.to(device)
        
        
        with torch.no_grad():
            output = model(inpu)
        we_output =  output / scaler
        
        L1loss = nn.L1Loss(reduce=False)
        loss_matrix = L1loss(we_output, target)


        loss = loss_matrix.mean()
        
        train_L1losses.append(loss.item())


    test_n_batch = test_trial//min(test_batch_size,test_trial)
    
    for batch_idx in range(test_n_batch):
        start = batch_idx*test_batch_size
        end = (1+batch_idx)*test_batch_size
        
        inpu =  torch.tensor(test_inputs[start:end,:])
        target = torch.tensor(test_targets[start:end,:])
        
        inpu = inpu.to(device)
        target = target.to(device)
        
        with torch.no_grad():
            output = model(inpu)
        
        we_output =  output / scaler

        L1loss = nn.L1Loss(reduce=False)
        loss_matrix = L1loss(we_output, target)


        loss = loss_matrix.mean()
        # record validation loss
        test_L1losses.append(loss.item())      

    
    # print training/validation statistics 
    # calculate average loss over an epoch   关于所有batch求平均

    final_train_l1loss = np.average(train_L1losses)
    final_test_l1loss = np.average(test_L1losses)

    
    
#     #######观察over 
    
      
    
    model_filename = './%s/%s'%(filename , 'DNN_modelL2.pkl')
    
    
    torch.save(model,model_filename)   #torch.save(model,dir)  dir是绝对路径
    
    if  not platform.system()=='Windows':#在服务器linux系统跑时就是1 可执行下边的话
        shutil.copy(__file__,'%s/%s'%(filename,os.path.basename(__file__)))
    
       
      ####将训练过程中  计算的模型演化过程中 trainloss 以及testloss   保存到一个字典中 便于之后画图
    R={}
    R['train_loss'] = list(np.array(avg_train_losses).astype(float) )
    R['test_loss'] = list(np.array(avg_test_losses).astype(float) )
    
    #以防万一图画的不好 可以重新画图 但不需要重新训练  这个是总体的 写在标题上
    R['final_train_L1loss'] =final_train_l1loss.astype(float)
    R['final_test_L1loss'] = final_test_l1loss.astype(float)
    R['final_train_L2loss'] = final_train_l2loss.astype(float)
    R['final_test_L2loss'] =final_test_l2loss.astype(float)


    import json
    with open("%s/loss_L2.json"% filename, "w") as f: 
           json.dump(R,f)
           f.close()
     
        
