# Supplementary material for: Data-informed deep optimization
Source: PLoS One. 2022 Jun 23;17(6):e0270191. doi: 10.1371/journal.pone.0270191 (PMC9223370; doi:10.1371/journal.pone.0270191)
Supplement: S1 Data — (ZIP) [file pone.0270191.s001.zip › S_code_clean_version/perturb_performance_classifier.py]

#相比1 加了一个保存扰动点 
#想看一下 加了哪些扰动点  待做
#首先针对8851个数据训练出来的分类器 为什么一开始加一个很小的扰动得到的结果会是20%的准确率 
#已经要求边界左右真实label比例是1：1的了 这个是错误的！！！！应该是预测的label是1：1的 也就是在分类器左右各采相同数量的点

#更改成要求扰动的点 在分类器左右各一半
#也就是预测label=1与0的是1：1的

import random
from torch.autograd import Variable
import time
import sys
import torch.optim as optim
import os
import torch.nn as nn
import torch
import numpy as np
import platform
import shutil
import matplotlib.pyplot as plt

def in_given_region_index(x):

    #考虑简单的球形区域
    #先考虑最小值点(0,0)在这个区域内部的  后边再考虑刚好在边界上时

    radius = 1

    y = np.sqrt(np.sum(x**2,axis=1,keepdims=True))

    # print(y.shape)

    result = np.where(y <= radius)[0]

      
    return result    


class binary_classifier(nn.Module):

     

    def __init__(self):

        super(binary_classifier,self).__init__()

        self.fc = nn.Sequential(     #处理多维的时候参考https://blog.csdn.net/weixin_44841652/article/details/105125826
             nn.Linear(100,800),
             nn.GELU(),
             nn.Linear(800,600),
             nn.GELU() ,
             nn.Linear(600,400),
             nn.GELU() ,
             nn.Linear(400,200),
             nn.GELU() ,
             nn.Linear(200,1),
             nn.Sigmoid() ,   #设置输出是1  而不是作为多分类问题中特殊两类问题  其实是相同的损失函数
                            #https://www.zhihu.com/question/350694672
        )

    def forward(self,x):

        out = self.fc(x)

        return out


filename = 'classifier_GELU'
    # mkdir(filename)    
fn_name = 'update_data'

r = 0.5 #给定的阈值
dimension = 100

os.environ["CUDA_VISIBLE_DEVICES"] = '3'

use_cuda = torch.cuda.is_available()
print(use_cuda)
device = torch.device("cuda:0" if use_cuda else "cpu")


data_number_set = np.load('data_number_set.npy')
data_number_set = data_number_set[0:data_number_set.shape[0]-1]

noise4 = np.array([0])
noise1 = (np.array(range(1,10)))/10000
noise2 = (np.array(range(1,10)))/1000
noise3 = (np.array(range(1,10)))/100
noises = np.append(noise1,noise2)
noises = np.append(noises,noise3)
noises = np.append(noise4,noises)
# noises = noise1

accuracy_array = np.empty((0,len(noises)))
total_iteration  =50
for index in range(data_number_set.shape[0]):
    # if index%4!=0:
    #     continue

    accuracy_set = []

    # index = data_number_set.shape[0] -1
    
    train_size = np.int(data_number_set[index])
    

    model = torch.load('%s/binary_classifier_%s.pkl'%(filename,train_size))
    model.to(device)
    model.double()

    # parameter0 = np.load('%s/end_points_near_boundary.npy'%(fn_name))
    parameter0 = np.load('%s/end_points_near_boundary_%s.npy'%(fn_name,train_size))
    #只关心靠近分类器边界的 因此预测值要接近0.5
    inputs = torch.tensor(parameter0) #为了避免相互影响
    inputs = inputs.to(device)    
    classifier_value = model(inputs)
    classifier_value = classifier_value.detach().cpu().numpy()

    
    distance = np.abs(classifier_value -r)
    keep_index = np.where(distance<=1e-2)[0]
    parameter0 = parameter0[keep_index]
    print(keep_index.shape)

    # inputs = torch.tensor(parameter0) #为了避免相互影响
    # inputs = inputs.to(device) 
    # predicted_outputs = model(inputs)[:,0]
    # predicted_label = (predicted_outputs.data>0.5) #.item()只能用于一个元素的张量  一个元素张量可以用item得到元素值
    # predicted_label = predicted_label.cpu().numpy()

    # predicted_label1_index = np.where(predicted_label==1)[0]
    # predicted_label0_index = np.where(predicted_label==0)[0]

    # min_number = min(predicted_label1_index.shape[0],predicted_label0_index.shape[0])

    # predicted_inputs_label1 = parameter0[predicted_label1_index[0:min_number]]
    # predicted_inputs_label0 = parameter0[predicted_label0_index[0:min_number]]

    # parameter0 = np.append(predicted_inputs_label0,predicted_inputs_label1,axis=0)


    

    #加不同方差大小的噪声
    
    for noise in noises:
        accuracy = 0
        for iteration in range(total_iteration):

            
            if noise==0:
                perturbed_inputs = parameter0
            else:
                mu = np.zeros(dimension)
                sigma = noise**2 * np.identity(dimension)
                perturbed_inputs = parameter0 +  np.random.multivariate_normal(mu,sigma,parameter0.shape[0])
                # perturbed_inputs = parameter0 +  noise*(-1/2+np.random.rand(parameter0.shape[0],dimension))
                
                # #用单位球上的也不太好
                # unit_ball = np.random.rand(parameter0.shape[0],dimension)
                # norm = np.sum(unit_ball*unit_ball,axis=1,keepdims=True)
                # perturbed_inputs = parameter0 +  noise*unit_ball/np.sqrt(norm)

            
            
           
            #扰动后要重新判断真实的label
            inputs = torch.tensor(perturbed_inputs)
            inputs = inputs.to(device)
            predicted_outputs = model(inputs)[:,0]
            predicted_label = (predicted_outputs.data>0.5)
            predicted_label = predicted_label.cpu().numpy()


            total = perturbed_inputs.shape[0]
            # print(total)
            perturbed_inputs_label = np.zeros(total)
            perturbed_index = in_given_region_index(perturbed_inputs)
            perturbed_inputs_label[perturbed_index] = 1

            correct = (predicted_label == perturbed_inputs_label).sum().astype(np.float)
            accuracy += 100 * correct/total
            
        accuracy = accuracy/total_iteration    
        accuracy_set.append(accuracy)
    
    accuracy_set = np.array(accuracy_set)[np.newaxis,:]

    accuracy_array = np.append(accuracy_array,accuracy_set,axis=0)

   

import os
def mkdir(fn):
    if not os.path.isdir(fn):
        os.mkdir(fn)

font = {
    
        'weight' : 'normal',
        
        'size'   : 22,
        
        }

fn_name = 'perturb_performance_classifier'
mkdir(fn_name)
fig ,ax = plt.subplots(figsize=(14,12))
x = noises
np.save('%s/accuracy_array.npy'%fn_name,accuracy_array)
np.save('%s/noises.npy'%fn_name,noises)
