# Supplementary material for: Data-informed deep optimization
Source: PLoS One. 2022 Jun 23;17(6):e0270191. doi: 10.1371/journal.pone.0270191 (PMC9223370; doi:10.1371/journal.pone.0270191)
Supplement: S1 Data — (ZIP) [file pone.0270191.s001.zip › S_code_clean_version/train_parameter.py]

# -*- coding: utf-8 -*-
"""
Created on Tue Sep 22 10:36:47 2020

@author: LZhang
"""

#训练第一个输出分量时用到的参数
#这是默认参数  其他的在程序中直接改即可
import torch
import torch.nn as nn
import torch.optim as optim
import time

#实验的设置参数

seed = int(time.time())#随机种子必须是整数
    

train_trial = 10000 #暂时不要用所有的数据 只用10000个数据训练 1000或者2000个数据测试

test_trial = 2000

#设置训练过程中minibatch的数目
train_batch_size = 100   

test_batch_size = 1000

log_interval = train_trial/train_batch_size/5  #用于训练过程中显示进度

total_epoch = 10000


#tuning parameter  调节的参数 


#第一初始化
#如果网络权重不初始化，pytorch有一套默认初始化机制，但暂时没找到
def weight_init(m):
    if isinstance(m, nn.Linear):
        nn.init.kaiming_normal_(m.weight)
        # nn.init.normal_(m.weight, 0, 0.001)
        nn.init.constant_(m.bias, 0)            
        
#第二模型  包括layer(这里是指的hidden layer 隐藏层的数目） 以及 每层的神经元数目
        
class FNN(nn.Module):  #继承nn.Module   用于CIFAR10数据集训练

    def __init__(self): 
        super(FNN, self).__init__()   #继承了父类nn.Module的属性及方法  用父类的初始化方法 初始相应的属性
        
        
        # 接着两个个全连接层
        
        self.fc = nn.Sequential(
                nn.Linear(100,2000),  #网络输入要与input中维度，也就是自变量个数匹配起来 
                nn.GELU(),
                nn.Linear(2000,1000),
                nn.GELU(),
                nn.Linear(1000,600),
                nn.GELU(),
                nn.Linear(600,400),
                nn.GELU(),
                nn.Linear(400,200),
                nn.GELU(),
                nn.Linear(200,1),
                )
            
        
        
        
            
            
        
    def forward(self, x):  #在定义类初始化的时候加上我们想要给的参数即可

        out = self.fc(x)
        
        return out
        

#第三 优化器选择
        
    
optimizer_method = 'SGD'  #可选的是'SGD'和'Adam'

learning_rate = 3*1e-5  #是训练过程中的学习速率
wt_decay = 1e-6      #对应SGD或者Adam中的weight_decay
momtm = 0.9          #对应SGD中的momentum

#第四 trick  对网络输出做一个scaler


scaler = 1  #等于1 相当于不做
