# Supplementary material for: Data-informed deep optimization
Source: PLoS One. 2022 Jun 23;17(6):e0270191. doi: 10.1371/journal.pone.0270191 (PMC9223370; doi:10.1371/journal.pone.0270191)
Supplement: S1 Data — (ZIP) [file pone.0270191.s001.zip › S_code_clean_version/calculate_feasible_laplaceandgasussiandata.py]

#true function is 倒高斯函数
#利用训练好的分类器 采样
import numpy as np
import random
from torch.autograd import Variable
import time
import sys
import torch.optim as optim
import os
import torch.nn as nn
import torch

import platform
import shutil

import matplotlib.pyplot as plt

font = {
    
        'weight' : 'normal',
        
        'size'   : 22,
        
        }
def mkdir(fn):
    if not os.path.isdir(fn):
        os.mkdir(fn)


def Laplace_function(x):

    x_1 = x[:,0]
    x_1 = x_1[:,np.newaxis]
    print(x_1.shape)

    x_other = x[:,1:x.shape[1]]
    print(x_other.shape)

    y = x_1*x_1 -1/99 * np.sum(x_other**2,axis=1,keepdims=True)

    print(y.shape)

    
    return y

def in_given_region_index(x):

    #考虑简单的球形区域
    #先考虑最小值点(0,0)在这个区域内部的  后边再考虑刚好在边界上时

    radius = 1

    y = np.sqrt(np.sum(x**2,axis=1,keepdims=True))

    print(y.shape)

    result = np.where(y <= radius)[0]

      
    return result    


def Gaussian_function(x,mu,sigma):
    #np.array数据
    #mu是均值向量
    #sigma是标准差向量
    #两者的维度都和x是一致的

    #输入可能是n个样本

    y = np.exp(-np.sum((x - mu)**2/(2*sigma**2),axis=1,keepdims=True))

    return y


dimension = 100

fn_name = 'feasible_data'

feasible_inputs = np.load('%s/sampled_feasible_inputs.npy'%(fn_name))


inputs_label = np.zeros(feasible_inputs.shape[0])

index = in_given_region_index(feasible_inputs)

inputs_label[index] = 1

in_region_inputs = feasible_inputs[index,:]

np.save('%s/true_feasible_inputs.npy'%(fn_name),in_region_inputs)

outputs = -Laplace_function(in_region_inputs)
np.save('%s/true_feasible_laplacetargets.npy'%(fn_name),outputs)

mu = np.zeros((1,dimension))
sigma = np.ones((1,dimension))
outputs = -Gaussian_function(in_region_inputs,mu,sigma)

np.save('%s/true_feasible_gaussiantargets.npy'%(fn_name),outputs)
