# Supplementary material for: Data-informed deep optimization
Source: PLoS One. 2022 Jun 23;17(6):e0270191. doi: 10.1371/journal.pone.0270191 (PMC9223370; doi:10.1371/journal.pone.0270191)
Supplement: S1 Data — (ZIP) [file pone.0270191.s001.zip › S_code_clean_version/pythonτÜäτÄ»σóâΘàìτ╜«/Φ»┤μÿÄ.TXT]

conda env create -f enviroment.yaml
