# Supplementary material for: Data-informed deep optimization
Source: PLoS One. 2022 Jun 23;17(6):e0270191. doi: 10.1371/journal.pone.0270191 (PMC9223370; doi:10.1371/journal.pone.0270191)
Supplement: S1 Data — (ZIP) [file pone.0270191.s001.zip › S_code_clean_version/pythonτÜäτÄ»σóâΘàìτ╜«/enviroment.yaml]

name: pytorch
channels:
  - defaults
dependencies:
  - _libgcc_mutex=0.1=main
  - _pytorch_select=0.2=gpu_0
  - backcall=0.2.0=py_0
  - blas=1.0=mkl
  - ca-certificates=2020.10.14=0
  - certifi=2020.6.20=pyhd3eb1b0_3
  - cffi=1.14.0=py36he30daa8_1
  - cudatoolkit=9.0=h13b8566_0
  - cudnn=7.6.5=cuda9.0_0
  - cycler=0.10.0=py36_0
  - dbus=1.13.14=hb2f20db_0
  - decorator=4.4.2=py_0
  - expat=2.2.6=he6710b0_0
  - fontconfig=2.13.0=h9420a91_0
  - freetype=2.9.1=h8a8886c_1
  - glib=2.63.1=h3eb4bd4_1
  - gst-plugins-base=1.14.0=hbbd80ab_1
  - gstreamer=1.14.0=hb31296c_0
  - icu=58.2=he6710b0_3
  - intel-openmp=2019.4=243
  - ipykernel=5.3.4=py36h5ca1d4c_0
  - ipython=7.16.1=py36h5ca1d4c_0
  - ipython_genutils=0.2.0=py36_0
  - jedi=0.17.2=py36_0
  - jpeg=9b=h024ee3a_2
  - jupyter_client=6.1.7=py_0
  - jupyter_core=4.6.3=py36_0
  - kiwisolver=1.2.0=py36hfd86e86_0
  - ld_impl_linux-64=2.33.1=h53a641e_7
  - libedit=3.1.20181209=hc058e9b_0
  - libffi=3.3=he6710b0_1
  - libgcc-ng=9.1.0=hdf63c60_0
  - libgfortran-ng=7.3.0=hdf63c60_0
  - libpng=1.6.37=hbc83047_0
  - libsodium=1.0.18=h7b6447c_0
  - libstdcxx-ng=9.1.0=hdf63c60_0
  - libuuid=1.0.3=h1bed415_2
  - libxcb=1.13=h1bed415_1
  - libxml2=2.9.9=hea5a465_1
  - matplotlib=3.2.1=0
  - matplotlib-base=3.2.1=py36hef1b27d_0
  - mkl=2018.0.3=1
  - mkl_fft=1.0.6=py36h7dd41cf_0
  - mkl_random=1.0.1=py36h4414c95_1
  - nccl=1.3.5=cuda9.0_0
  - ncurses=6.2=he6710b0_1
  - ninja=1.9.0=py36hfd86e86_0
  - numpy=1.15.4=py36h1d66e8a_0
  - numpy-base=1.15.4=py36h81de0dd_0
  - openssl=1.1.1h=h7b6447c_0
  - pandas=1.1.0=py36he6710b0_0
  - parso=0.7.0=py_0
  - pcre=8.43=he6710b0_0
  - pexpect=4.8.0=py36_0
  - pickleshare=0.7.5=py36_0
  - pip=20.1.1=py36_1
  - prompt-toolkit=3.0.8=py_0
  - ptyprocess=0.6.0=py36_0
  - pycparser=2.20=py_0
  - pygments=2.7.2=pyhd3eb1b0_0
  - pyparsing=2.4.7=py_0
  - pyqt=5.9.2=py36h05f1152_2
  - python=3.6.10=h7579374_2
  - python-dateutil=2.8.1=py_0
  - pytz=2020.1=py_0
  - pyzmq=19.0.2=py36he6710b0_1
  - qt=5.9.7=h5867ecd_1
  - readline=8.0=h7b6447c_0
  - scipy=1.1.0=py36hfa4b5c9_1
  - seaborn=0.10.1=py_0
  - setuptools=47.3.1=py36_0
  - sip=4.19.8=py36hf484d3e_0
  - six=1.15.0=py_0
  - sqlite=3.31.1=h62c20be_1
  - tbb=2020.0=hfd86e86_0
  - tbb4py=2020.0=py36hfd86e86_0
  - tk=8.6.8=hbc83047_0
  - tornado=6.0.4=py36h7b6447c_1
  - traitlets=4.3.3=py36_0
  - wcwidth=0.2.5=py_0
  - wheel=0.34.2=py36_0
  - xz=5.2.5=h7b6447c_0
  - zeromq=4.3.3=he6710b0_3
  - zlib=1.2.11=h7b6447c_3
  - pip:
    - advertorch==0.2.3
    - appdirs==1.4.4
    - astor==0.8.1
    - black==20.8b1
    - chardet==4.0.0
    - click==7.1.2
    - colorama==0.4.4
    - contextlib2==0.6.0.post1
    - dataclasses==0.7
    - filelock==3.0.12
    - future==0.18.2
    - hyperopt==0.1.2
    - idna==2.10
    - importlib-metadata==4.0.1
    - joblib==0.17.0
    - json-tricks==3.15.5
    - mypy-extensions==0.4.3
    - netifaces==0.10.9
    - networkx==2.5.1
    - nni==2.1
    - pathspec==0.8.0
    - pillow==7.1.2
    - prettytable==2.1.0
    - psutil==5.8.0
    - pymongo==3.11.3
    - pythonwebhdfs==0.2.3
    - pytorchtools==0.0.2
    - regex==2020.10.28
    - requests==2.25.1
    - responses==0.13.2
    - ruamel-yaml==0.17.4
    - ruamel-yaml-clib==0.2.2
    - schema==0.7.4
    - scikit-learn==0.24.1
    - simplejson==3.17.2
    - sklearn==0.0
    - threadpoolctl==2.1.0
    - toml==0.10.2
    - torch==1.4.0
    - torchvision==0.5.0
    - tqdm==4.60.0
    - typed-ast==1.4.1
    - typing-extensions==3.7.4.3
    - urllib3==1.26.4
    - websockets==8.1
    - zipp==3.4.1
prefix: /home/lzhang/anaconda3/envs/pytorch
